# Supplementary material for: Dibenzyl 3,3′-diethyl-4,4′-dimethyl-2,2′-methylenebis(pyrrole-5-carboxylate)
Source: Acta Crystallogr Sect E Struct Rep Online. 2010 Feb 10;66(Pt 3):o566. doi: 10.1107/S1600536810004459 (PMC2983617; doi:10.1107/S1600536810004459)
Supplement: Supplementary file 2 [file e-66-0o566-Isup2.hkl]

# 
# h,k,l, Fc-squared, Fo-squared, sigma(Fo-squared) and status flag 
# 
data_I
_shelx_title ' hjk1 in P2/n' 
_shelx_refln_list_code          4 
_shelx_F_calc_maximum      226.39 
_exptl_crystal_F_000      1064.00 
_reflns_d_resolution_high  0.7682 
 
loop_ 
 _symmetry_equiv_pos_as_xyz 
 'x, y, z' 
 '-x+1/2, y, -z+1/2' 
 '-x, -y, -z' 
 'x-1/2, -y, z-1/2' 
 
_cell_length_a    14.2002 
_cell_length_b     7.9220 
_cell_length_c    25.0939 
_cell_angle_alpha  90.000 
_cell_angle_beta  104.373 
_cell_angle_gamma  90.000 
 
_shelx_F_squared_multiplier     1.000 
 
loop_ 
 _refln_index_h 
 _refln_index_k 
 _refln_index_l 
 _refln_F_squared_calc 
 _refln_F_squared_meas 
 _refln_F_squared_sigma 
 _refln_observed_status 
   2   0   0    16980.00    15120.67    423.17 o 
   4   0   0      307.85      265.53      7.69 o 
   6   0   0        7.12      117.71     13.55 o 
   8   0   0      246.99      271.97     10.75 o 
  10   0   0      227.18      250.82     10.63 o 
  12   0   0     3126.11     2908.61    157.41 o 
  14   0   0      241.33      213.31     17.83 o 
  16   0   0       14.35       27.89      8.38 o 
   0   1   0        6.61        1.98      0.76 o 
   1   1   0     2464.75     2186.51     44.69 o 
   2   1   0     3414.72     3184.50     59.49 o 
   3   1   0     3365.02     3027.87     60.98 o 
   4   1   0     4209.10     4134.78     88.19 o 
   5   1   0     1340.56     1353.72     34.11 o 
   6   1   0     4160.71     4117.52    103.38 o 
   7   1   0      129.95      142.89      4.75 o 
   8   1   0      337.73      301.27      8.59 o 
   9   1   0        1.25        1.59      1.55 o 
  10   1   0      109.93      116.24      5.37 o 
  11   1   0      630.01      562.31     21.31 o 
  12   1   0       18.36       12.26      4.28 o 
  13   1   0        0.65       -2.58      4.38 o 
  14   1   0        3.18       -1.81      4.99 o 
  15   1   0       47.18       53.16      7.66 o 
  16   1   0        7.61        2.94      6.53 o 
  17   1   0      104.85      183.54     28.73 o 
   0   2   0     6371.38     6739.54    237.80 o 
   1   2   0    11240.52    10787.82    269.23 o 
   2   2   0      903.19      909.18     18.46 o 
   3   2   0       79.22       99.64      2.57 o 
   4   2   0      118.05      150.68      3.72 o 
   5   2   0       50.05       52.36      2.14 o 
   6   2   0       56.33       58.11      2.19 o 
   7   2   0      599.43      626.46     17.11 o 
   8   2   0      334.16      310.02      9.39 o 
   9   2   0       17.40       17.09      2.21 o 
  10   2   0        8.47       16.88      2.31 o 
  11   2   0       47.27       50.01      3.34 o 
  12   2   0        9.18        9.72      3.77 o 
  13   2   0       65.82       82.16      8.33 o 
  14   2   0       14.05        7.90      5.61 o 
  15   2   0        1.11        5.92      4.85 o 
  16   2   0       18.98       24.33     10.28 o 
  17   2   0       26.54       31.71      8.75 o 
   0   3   0     8848.47     8299.88    293.93 o 
   1   3   0     4522.73     4440.63    111.69 o 
   2   3   0      545.90      488.71     11.31 o 
   3   3   0      224.88      255.73      6.27 o 
   4   3   0     1077.82     1010.38     22.51 o 
   5   3   0     1728.23     1967.56     40.34 o 
   6   3   0      118.67      107.53      3.98 o 
   7   3   0        0.05       -0.73      1.02 o 
   8   3   0       29.65       36.03      2.66 o 
   9   3   0      240.35      266.16      8.68 o 
  10   3   0        8.84        5.76      2.75 o 
  11   3   0      630.89      591.21     20.65 o 
  12   3   0       36.61       47.88      4.69 o 
  13   3   0      112.49      128.39     10.33 o 
  14   3   0       55.33       60.41      6.82 o 
  15   3   0       51.51       48.88      9.56 o 
  16   3   0        3.89        6.25      7.10 o 
  17   3   0        3.49        6.05      7.24 o 
   0   4   0     4376.40     4443.46    158.97 o 
   1   4   0     2754.34     2697.64     68.91 o 
   2   4   0     2988.18     3073.36     74.39 o 
   3   4   0     2856.18     2892.49     62.81 o 
   4   4   0      422.52      525.87     12.59 o 
   5   4   0       15.30        6.07      1.79 o 
   6   4   0      238.60      217.22      7.15 o 
   7   4   0      312.52      288.79      8.30 o 
   8   4   0      143.33      135.37      6.45 o 
   9   4   0       72.98       76.97      6.49 o 
  10   4   0      152.73      161.72      7.50 o 
  11   4   0        6.68        1.35      2.79 o 
  12   4   0      285.52      266.19     12.81 o 
  13   4   0      166.64      165.34     14.16 o 
  14   4   0       13.94       12.63      5.09 o 
  15   4   0      125.83      129.69     11.65 o 
  16   4   0        4.02       17.11      8.64 o 
   0   5   0      350.34      386.48     16.70 o 
   1   5   0      323.91      324.96     10.32 o 
   2   5   0      135.57      143.94      6.18 o 
   3   5   0       60.73       65.56      3.46 o 
   4   5   0      162.39      168.47      6.32 o 
   5   5   0      353.41      361.17     11.94 o 
   6   5   0      401.61      401.90     15.37 o 
   7   5   0      111.11      122.80      6.45 o 
   8   5   0      492.12      530.58     19.99 o 
   9   5   0        0.94       -2.37      2.37 o 
  10   5   0        7.32        5.69      3.32 o 
  11   5   0       30.28       24.65      4.13 o 
  12   5   0        0.08       -1.13      3.41 o 
  13   5   0       20.82        8.43      5.46 o 
  14   5   0        0.32       -4.82      5.72 o 
  15   5   0       60.10       74.63     15.44 o 
   0   6   0        5.71       38.69      6.16 o 
   1   6   0      169.97      198.87      9.49 o 
   2   6   0        0.20        2.37      2.91 o 
   3   6   0       44.35       87.50      5.16 o 
   4   6   0      137.00      147.86      7.46 o 
   5   6   0      649.68      643.73     19.72 o 
   6   6   0        5.23       13.81      3.63 o 
   7   6   0       24.68       24.58      6.28 o 
   8   6   0      550.92      453.26     22.94 o 
   9   6   0      244.71      235.20     24.82 o 
  10   6   0       20.11       25.43      5.53 o 
  11   6   0       15.06       10.81      4.45 o 
  12   6   0        4.19       -2.17      4.24 o 
  13   6   0       55.31       62.42     11.27 o 
  14   6   0        6.10        4.40      8.52 o 
   0   7   0      230.43      288.29     18.02 o 
   1   7   0       89.47      109.83      7.24 o 
   2   7   0      518.67      485.19     19.08 o 
   3   7   0      682.17      698.93     23.33 o 
   4   7   0       38.04       38.44      4.87 o 
   5   7   0      223.76      235.63     13.14 o 
   6   7   0        1.92        9.11      4.51 o 
   7   7   0       66.02       66.43      9.19 o 
   8   7   0        3.28        4.65      6.77 o 
   9   7   0       12.29       17.76      7.73 o 
  10   7   0       20.32        4.99      7.48 o 
  11   7   0        0.75        5.15      5.87 o 
  12   7   0       11.78        6.98      8.08 o 
  13   7   0       18.78       19.34      8.78 o 
   0   8   0       19.42       30.36     13.55 o 
   1   8   0       24.81       28.52      9.37 o 
   2   8   0        0.46       -4.56      6.80 o 
   3   8   0       66.24       53.67      8.88 o 
   4   8   0      450.64      470.88     27.82 o 
   5   8   0      373.37      359.99     21.03 o 
   6   8   0       23.12       16.91     11.74 o 
   7   8   0       16.79        9.56     11.30 o 
   8   8   0        5.96        2.06     26.39 o 
   9   8   0        1.51        8.76     15.65 o 
  10   8   0       28.11       28.13     13.44 o 
  11   8   0        3.55       16.97     16.35 o 
   0   9   0        0.26       33.16     14.48 o 
   1   9   0        5.00       -1.80      7.43 o 
   2   9   0        2.48        4.67     17.51 o 
   3   9   0       33.26       48.17     12.15 o 
   4   9   0      102.82       95.34     11.39 o 
   5   9   0      157.51      190.63     26.08 o 
   6   9   0       39.26       54.88     14.81 o 
   7   9   0       25.73       23.88     12.85 o 
   8   9   0        9.16        5.34     13.08 o 
   0  10   0       44.94       48.91     23.59 o 
   1  10   0        1.08        1.48      7.76 o 
   2  10   0        0.01       -2.23      8.36 o 
   3  10   0       65.94       63.94     12.73 o 
   4  10   0      104.82      102.01     24.61 o 
 -17   0   1       38.86       49.98     13.55 o 
 -15   0   1        1.88       -1.87      5.61 o 
 -13   0   1     1703.77     1681.24     92.01 o 
 -11   0   1      486.29      437.93     27.41 o 
  -9   0   1      429.94      390.50     15.09 o 
  -7   0   1     1642.01     1806.90     56.11 o 
  -5   0   1        0.09        8.67      1.35 o 
  -3   0   1     2595.28     2726.90     72.44 o 
  -1   0   1    15907.66    14213.72    392.86 o 
   1   0   1     3565.28     3589.37    110.92 o 
   3   0   1     1275.30     1227.04     38.22 o 
   5   0   1     1654.77     1605.42     56.08 o 
   7   0   1     6530.16     6687.44    251.20 o 
   9   0   1       61.62       41.67      3.02 o 
  11   0   1       26.01       32.02      6.76 o 
  13   0   1      111.62      121.24     12.71 o 
  15   0   1      542.24      628.17     72.87 o 
  17   0   1       11.90       28.03     11.21 o 
 -17   1   1        0.55        5.99      5.77 o 
 -16   1   1       79.08       96.46     18.00 o 
 -15   1   1        0.80        4.42      4.38 o 
 -14   1   1       28.38       24.06      5.12 o 
 -13   1   1      256.00      249.64     16.45 o 
 -12   1   1     1036.36      971.59     38.96 o 
 -11   1   1       34.97       45.39      4.84 o 
 -10   1   1       24.09       24.02      2.22 o 
  -9   1   1        6.41        1.66      1.48 o 
  -8   1   1      893.09      814.20     20.62 o 
  -7   1   1       28.67       28.86      1.97 o 
  -6   1   1      323.57      349.75      9.48 o 
  -5   1   1       43.99       43.46      1.76 o 
  -4   1   1     2226.72     1997.54     43.30 o 
  -3   1   1     1445.81     1218.45     24.80 o 
  -2   1   1    14742.39    14414.74    268.27 o 
  -1   1   1    10141.12     9421.41    222.42 o 
   0   1   1     4399.50     4122.93    102.74 o 
   1   1   1     2867.65     2622.52     48.66 o 
   2   1   1     4699.30     4584.09     91.52 o 
   3   1   1     2873.47     2773.96     55.23 o 
   4   1   1     2465.85     2585.31     55.25 o 
   5   1   1       84.95       83.16      2.94 o 
   6   1   1        7.91       10.44      1.14 o 
   7   1   1      256.92      231.88      6.59 o 
   8   1   1      117.73      124.69      4.10 o 
   9   1   1       68.14       63.12      2.87 o 
  10   1   1      129.01      129.60      5.23 o 
  11   1   1       14.43       11.42      3.13 o 
  12   1   1      665.91      622.00     26.53 o 
  13   1   1        5.44        8.45      4.12 o 
  14   1   1       90.80      107.41      8.65 o 
  15   1   1        0.24        4.07      4.60 o 
  16   1   1        0.21        0.30      5.00 o 
  17   1   1        0.23       -3.38      5.77 o 
 -17   2   1        6.02        7.96      6.72 o 
 -16   2   1       16.81        7.01      6.61 o 
 -15   2   1      229.90      252.95     16.44 o 
 -14   2   1       86.85       85.37     15.50 o 
 -13   2   1       38.80       39.22      7.89 o 
 -12   2   1      581.46      528.45     21.32 o 
 -11   2   1       90.10       84.43      7.10 o 
 -10   2   1       90.99       72.26      3.68 o 
  -9   2   1        2.12       -1.56      1.56 o 
  -8   2   1      920.52      860.15     22.09 o 
  -7   2   1      435.53      516.66     13.76 o 
  -6   2   1     2294.61     2424.82     59.06 o 
  -5   2   1      292.19      345.70      8.00 o 
  -4   2   1      248.06      204.80      4.94 o 
  -3   2   1     2951.68     2968.70     54.13 o 
  -2   2   1    21096.54    21404.30    420.27 o 
  -1   2   1    11937.40    11351.97    283.30 o 
   0   2   1    34412.78    32119.76    844.45 o 
   1   2   1    31221.20    29181.69    766.14 o 
   2   2   1     5298.79     5474.94    115.49 o 
   3   2   1     1140.56     1076.42     22.46 o 
   4   2   1      801.89      897.81     18.41 o 
   5   2   1      243.89      191.72      4.59 o 
   6   2   1       28.67       38.29      1.93 o 
   7   2   1      271.05      251.59      6.63 o 
   8   2   1        0.26       -1.53      1.53 o 
   9   2   1      193.97      208.74      7.15 o 
  10   2   1       18.76       18.28      2.46 o 
  11   2   1      457.13      388.85     12.74 o 
  12   2   1      228.55      206.29     11.57 o 
  13   2   1       33.72       42.12     13.78 o 
  14   2   1      178.79      164.32     18.69 o 
  15   2   1       11.91       13.05      5.54 o 
  16   2   1       20.93       20.32      7.27 o 
  17   2   1        2.03       10.22      7.47 o 
 -17   3   1        2.86       16.57      8.38 o 
 -16   3   1       93.86      128.97     13.89 o 
 -15   3   1       16.54       20.56      6.27 o 
 -14   3   1       76.18       68.98      6.99 o 
 -13   3   1        3.35        2.38      3.67 o 
 -12   3   1      207.62      222.05     13.04 o 
 -11   3   1       88.92       77.42      4.97 o 
 -10   3   1      614.65      633.00     23.99 o 
  -9   3   1       67.04       67.35      4.09 o 
  -8   3   1      194.97      178.41      5.88 o 
  -7   3   1      131.60      144.95      4.34 o 
  -6   3   1      117.06      124.65      4.31 o 
  -5   3   1     2452.51     2650.20     53.90 o 
  -4   3   1      725.69      752.92     16.43 o 
  -3   3   1      526.55      510.64     11.33 o 
  -2   3   1     1390.18     1540.27     37.68 o 
  -1   3   1      182.91      174.80      5.71 o 
   0   3   1       16.58        4.76      1.55 o 
   1   3   1      312.30      344.45      9.38 o 
   2   3   1       11.57       14.16      1.42 o 
   3   3   1       47.07       55.92      2.34 o 
   4   3   1      829.97      916.07     18.93 o 
   5   3   1     3440.51     3427.43     67.92 o 
   6   3   1       16.47       22.75      1.59 o 
   7   3   1       14.08       22.10      1.53 o 
   8   3   1      331.81      352.33      9.49 o 
   9   3   1        5.56        6.36      2.08 o 
  10   3   1      336.32      289.51     11.44 o 
  11   3   1        5.96        5.27      2.76 o 
  12   3   1      260.16      248.73     11.68 o 
  13   3   1        4.56       11.07      4.42 o 
  14   3   1        5.07        8.83      5.21 o 
  15   3   1       60.81       70.67     14.48 o 
  16   3   1        0.74        9.28      7.38 o 
 -16   4   1       19.91       19.77     15.41 o 
 -15   4   1       29.62       34.57      9.47 o 
 -14   4   1       75.84       56.40      6.85 o 
 -13   4   1       54.81       57.66      6.58 o 
 -12   4   1      231.95      242.22     11.62 o 
 -11   4   1       35.86       31.23      3.87 o 
 -10   4   1      107.81      104.47      6.15 o 
  -9   4   1        8.81        6.50      2.55 o 
  -8   4   1      452.94      467.24     15.29 o 
  -7   4   1        7.98        8.54      1.64 o 
  -6   4   1      744.99      698.40     18.48 o 
  -5   4   1     1801.47     1702.43     37.34 o 
  -4   4   1      568.73      581.08     13.17 o 
  -3   4   1      203.12      222.59      6.25 o 
  -2   4   1       37.25       28.88      2.47 o 
  -1   4   1      852.94      974.93     26.02 o 
   0   4   1     1231.43     1218.85     31.98 o 
   1   4   1     1789.83     1890.92     48.78 o 
   2   4   1      836.42      888.25     20.21 o 
   3   4   1     2768.38     2688.30     57.87 o 
   4   4   1     1100.51     1242.11     27.67 o 
   5   4   1      108.62      103.41      3.94 o 
   6   4   1      319.94      353.94      9.58 o 
   7   4   1      967.37      978.01     25.26 o 
   8   4   1      305.27      325.10     12.25 o 
   9   4   1        1.62       -0.63      2.42 o 
  10   4   1       18.46       24.08      3.48 o 
  11   4   1       19.78       15.51      3.38 o 
  12   4   1      205.23      176.46     11.44 o 
  13   4   1        0.55        0.41      3.95 o 
  14   4   1        1.42        4.99      5.36 o 
  15   4   1      148.85      195.45     18.45 o 
  16   4   1       90.24       97.30     13.89 o 
 -15   5   1        1.59        3.04      6.63 o 
 -14   5   1        5.03        2.81      6.14 o 
 -13   5   1       15.91       12.44      4.45 o 
 -12   5   1      102.36       93.59      7.53 o 
 -11   5   1      101.25       75.50      5.81 o 
 -10   5   1       12.36       17.95      3.77 o 
  -9   5   1        0.70        1.15      2.74 o 
  -8   5   1       21.80       14.19      4.28 o 
  -7   5   1      154.51      144.28      7.26 o 
  -6   5   1       91.65       79.79      5.89 o 
  -5   5   1       52.43       45.44      3.84 o 
  -4   5   1        0.11       -0.92      1.81 o 
  -3   5   1     3307.35     3367.19     78.91 o 
  -2   5   1     2019.97     1962.46     53.40 o 
  -1   5   1     1763.76     1676.12     43.92 o 
   0   5   1       11.82       12.29      2.41 o 
   1   5   1      500.69      424.70     12.83 o 
   2   5   1     2501.01     2567.56     60.63 o 
   3   5   1        0.04       -0.15      2.04 o 
   4   5   1        2.44        3.49      2.48 o 
   5   5   1      676.92      649.92     19.36 o 
   6   5   1     1974.16     1948.48     53.08 o 
   7   5   1      422.91      413.45     14.19 o 
   8   5   1       78.14       74.62      6.10 o 
   9   5   1      124.17      128.13      6.88 o 
  10   5   1      328.11      331.58     14.40 o 
  11   5   1      205.89      180.69     11.09 o 
  12   5   1       30.18       26.94      7.12 o 
  13   5   1        1.54        2.12      4.48 o 
  14   5   1       82.75      104.78     17.76 o 
  15   5   1       23.12       13.40      9.72 o 
 -14   6   1        0.01        6.40      7.03 o 
 -13   6   1        0.27        7.14      5.87 o 
 -12   6   1       92.92      106.68     17.87 o 
 -11   6   1        0.30        1.18      5.72 o 
 -10   6   1        8.84        4.63      3.70 o 
  -9   6   1      150.54      129.82     17.45 o 
  -8   6   1       18.75       12.40      6.40 o 
  -7   6   1       45.02       44.51      6.15 o 
  -6   6   1        5.00        0.65      3.27 o 
  -5   6   1     1001.93     1010.81     28.78 o 
  -4   6   1     1997.80     2024.32     54.28 o 
  -3   6   1     1352.21     1341.44     38.89 o 
  -2   6   1      196.92      181.83      8.41 o 
  -1   6   1       28.72       18.69      3.83 o 
   0   6   1       23.41       34.76      4.40 o 
   1   6   1      647.21      633.95     23.35 o 
   2   6   1      357.22      393.42     11.90 o 
   3   6   1      318.09      319.07     11.44 o 
   4   6   1       64.89       60.10      4.78 o 
   5   6   1      160.65      162.22      7.41 o 
   6   6   1      378.60      383.57     14.02 o 
   7   6   1        2.43        6.68      9.71 o 
   8   6   1       38.06       39.10      7.75 o 
   9   6   1        6.64       -1.80      7.28 o 
  10   6   1       37.21       40.94      6.81 o 
  11   6   1        0.85        0.82      5.03 o 
  12   6   1       31.10       31.88      6.06 o 
  13   6   1       69.49       79.00      8.73 o 
  14   6   1        0.26       -2.94      6.84 o 
 -13   7   1       10.51        9.48      8.02 o 
 -12   7   1       15.48       13.58      8.02 o 
 -11   7   1       17.41        9.55      6.89 o 
 -10   7   1       53.70       49.38      8.91 o 
  -9   7   1       56.14       63.18      9.31 o 
  -8   7   1       84.61       74.73      8.85 o 
  -7   7   1        0.00       -5.51      5.51 o 
  -6   7   1       46.26       51.87      6.83 o 
  -5   7   1       11.31        6.86      3.92 o 
  -4   7   1      362.37      367.27     14.15 o 
  -3   7   1        4.15        4.02      3.66 o 
  -2   7   1       97.89      114.41     10.24 o 
  -1   7   1      174.65      171.10      8.45 o 
   0   7   1       22.71       19.52      4.18 o 
   1   7   1      351.01      355.20     14.99 o 
   2   7   1       24.04       34.97      4.20 o 
   3   7   1      784.55      799.88     26.27 o 
   4   7   1        0.21       -3.34      3.34 o 
   5   7   1      135.70      142.14      9.18 o 
   6   7   1      191.63      197.45     11.33 o 
   7   7   1       62.96       58.47     10.64 o 
   8   7   1        0.00       -2.80      6.63 o 
   9   7   1        7.88       18.76      8.20 o 
  10   7   1       31.33       26.15      9.26 o 
  11   7   1       29.38       44.24     11.73 o 
  12   7   1       66.69       57.21     11.72 o 
 -11   8   1       15.45       27.22     15.18 o 
 -10   8   1       11.37       18.72     12.09 o 
  -9   8   1        2.30        8.63     11.31 o 
  -8   8   1       19.70       30.73     12.14 o 
  -7   8   1      113.90       97.58     21.70 o 
  -6   8   1      269.11      250.22     27.48 o 
  -5   8   1       40.11       21.70      8.21 o 
  -4   8   1        0.10       -4.14      6.95 o 
  -3   8   1      583.11      574.97     31.20 o 
  -2   8   1      179.59      197.25     33.17 o 
  -1   8   1       14.03        6.38      7.43 o 
   0   8   1        4.36        0.17      7.10 o 
   1   8   1       15.17       18.50     11.44 o 
   2   8   1       79.84       71.97      7.40 o 
   3   8   1       13.67        6.85      5.50 o 
   4   8   1        3.57        0.93      5.26 o 
   5   8   1       24.98       21.79      5.94 o 
   6   8   1       14.86       17.70      7.25 o 
   7   8   1        0.22       -0.51      7.64 o 
   8   8   1       31.23       23.48     12.38 o 
   9   8   1       84.06       84.17     13.06 o 
  10   8   1      169.03      177.70     41.44 o 
  11   8   1       49.08       40.21     10.85 o 
  -8   9   1        3.91        7.88     11.49 o 
  -7   9   1       76.09       75.46     17.98 o 
  -6   9   1        3.05        9.64     10.88 o 
  -5   9   1       90.93       79.81     10.99 o 
  -4   9   1       94.91       90.84     11.21 o 
  -3   9   1       36.45       31.62      8.43 o 
  -2   9   1        0.27        0.94      7.82 o 
  -1   9   1        0.16        4.24      7.36 o 
   0   9   1       74.58       83.22     12.15 o 
   1   9   1        0.13        5.88      7.25 o 
   2   9   1       26.62       20.85      8.56 o 
   3   9   1      154.29      156.12     13.49 o 
   4   9   1      153.29      149.96     13.72 o 
   5   9   1        9.88        7.47      9.81 o 
   6   9   1        1.37       -9.81      9.81 o 
   7   9   1        4.23        5.14     12.61 o 
   8   9   1       71.73       54.45     31.30 o 
  -4  10   1       72.39       74.82     11.85 o 
  -3  10   1        0.04       -0.64      7.58 o 
  -2  10   1        1.30        5.47      8.07 o 
  -1  10   1       33.22       31.79     11.79 o 
   0  10   1       20.17       31.03     10.19 o 
   1  10   1        4.27        0.02      8.02 o 
   2  10   1       31.25       54.64     11.45 o 
   3  10   1        0.24       14.58      8.77 o 
   4  10   1       20.02       24.55      8.90 o 
 -18   0   2        0.06        2.34      7.94 o 
 -16   0   2      177.31      198.98     17.80 o 
 -14   0   2      268.84      272.58     20.47 o 
 -12   0   2        0.35        1.14      4.71 o 
 -10   0   2      558.82      533.91     22.00 o 
  -8   0   2      148.67      204.66      7.80 o 
  -6   0   2      622.17      578.33     20.31 o 
  -4   0   2     6507.63     6160.70    172.00 o 
  -2   0   2    13091.76    12387.07    346.40 o 
   0   0   2     1180.31     1060.54     30.06 o 
   2   0   2      674.97      612.28     17.59 o 
   4   0   2     8985.95     8755.72    269.22 o 
   6   0   2     4877.79     5001.54    172.94 o 
   8   0   2      110.22      105.76      4.97 o 
  10   0   2      335.73      359.01     15.97 o 
  12   0   2      833.25      800.38     46.54 o 
  14   0   2      333.04      325.25     23.94 o 
  16   0   2      149.03      149.29     16.17 o 
 -18   1   2        0.58        8.17      6.28 o 
 -17   1   2       57.67       54.76      8.43 o 
 -16   1   2      111.15      122.38     22.68 o 
 -15   1   2       18.23       22.71      5.92 o 
 -14   1   2       51.02       72.86      7.95 o 
 -13   1   2       14.13       16.45      4.41 o 
 -12   1   2      103.35       88.01      6.08 o 
 -11   1   2      250.39      258.56      9.58 o 
 -10   1   2      125.04      126.80      4.90 o 
  -9   1   2      102.08       85.28      4.35 o 
  -8   1   2      309.52      295.25      8.48 o 
  -7   1   2      633.89      691.85     18.28 o 
  -6   1   2      896.10      862.56     20.70 o 
  -5   1   2     1496.72     1344.29     28.58 o 
  -4   1   2        7.77        6.22      0.67 o 
  -3   1   2     1629.62     1485.62     29.01 o 
  -2   1   2     1030.18     1048.89     22.29 o 
  -1   1   2      481.64      396.20     11.26 o 
   0   1   2      798.86      863.49     20.39 o 
   1   1   2     1020.63      985.91     18.57 o 
   2   1   2      152.48      100.82      2.72 o 
   3   1   2    26754.38    26286.85    502.28 o 
   4   1   2     1106.30     1041.19     22.85 o 
   5   1   2     2798.13     2890.12     69.48 o 
   6   1   2      296.82      284.89      7.79 o 
   7   1   2      627.15      723.16     18.33 o 
   8   1   2      106.46      126.33      4.80 o 
   9   1   2       27.33       27.14      2.06 o 
  10   1   2      135.02      150.89      5.41 o 
  11   1   2      670.36      651.77     24.48 o 
  12   1   2        0.45       -3.21      3.79 o 
  13   1   2      102.15      123.41      9.06 o 
  14   1   2       21.02       13.50      4.69 o 
  15   1   2       17.97       21.32      7.20 o 
  16   1   2        0.38       -1.11      4.91 o 
  17   1   2       30.71       45.07     10.04 o 
 -17   2   2       19.47       38.51     10.74 o 
 -16   2   2        2.70        9.54      5.55 o 
 -15   2   2       32.71       33.70      6.71 o 
 -14   2   2      183.51      174.53     10.69 o 
 -13   2   2      331.15      325.34     19.69 o 
 -12   2   2        0.13       -2.74      2.74 o 
 -11   2   2      357.05      376.85     13.19 o 
 -10   2   2        0.82       -1.03      1.71 o 
  -9   2   2        0.11       -1.54      1.54 o 
  -8   2   2       15.70        8.45      1.79 o 
  -7   2   2     2030.75     2122.93     51.87 o 
  -6   2   2      482.76      576.47     14.40 o 
  -5   2   2      324.07      336.91      7.67 o 
  -4   2   2       10.41       17.72      1.20 o 
  -3   2   2     4916.24     4909.60     89.31 o 
  -2   2   2      113.96       85.87      2.71 o 
  -1   2   2     1977.93     1884.17     45.01 o 
   0   2   2      225.54      151.21      5.20 o 
   1   2   2      353.27      377.41      9.03 o 
   2   2   2    21011.71    20736.01    364.04 o 
   3   2   2     1543.67     1535.68     30.50 o 
   4   2   2       86.89       83.95      2.72 o 
   5   2   2      406.52      509.71     11.98 o 
   6   2   2      124.22      100.40      3.61 o 
   7   2   2      257.99      287.61      8.13 o 
   8   2   2     1963.38     1931.55     46.92 o 
   9   2   2       69.72       83.41      4.03 o 
  10   2   2      182.31      201.54      7.17 o 
  11   2   2       70.66       64.26      7.73 o 
  12   2   2        5.79        2.33      3.61 o 
  13   2   2       41.58       61.40      7.65 o 
  14   2   2        3.04        0.47      4.37 o 
  15   2   2       32.39       41.90      7.24 o 
  16   2   2       30.25       43.80      9.37 o 
  17   2   2        0.27        3.74      6.61 o 
 -17   3   2        0.71       21.95      8.59 o 
 -16   3   2        4.77       11.09      7.38 o 
 -15   3   2       90.33       85.85      7.99 o 
 -14   3   2       85.99       86.00     11.34 o 
 -13   3   2        0.20       -3.05      3.05 o 
 -12   3   2       11.36       10.36      3.05 o 
 -11   3   2      384.06      357.70     13.62 o 
 -10   3   2      298.46      279.65     11.22 o 
  -9   3   2      153.15      138.73      5.31 o 
  -8   3   2        9.95        5.01      1.58 o 
  -7   3   2       10.50       14.37      1.42 o 
  -6   3   2        2.11       -0.07      0.81 o 
  -5   3   2        8.85       -0.15      1.00 o 
  -4   3   2     2145.00     2036.36     44.02 o 
  -3   3   2       10.08       10.65      1.36 o 
  -2   3   2     1985.28     1932.11     44.77 o 
  -1   3   2     2049.72     2125.85     51.60 o 
   0   3   2     4385.85     4242.30    112.57 o 
   1   3   2     2504.06     2302.77     61.58 o 
   2   3   2      204.01      188.83      5.24 o 
   3   3   2     1197.89     1306.42     27.71 o 
   4   3   2     1536.89     1550.26     29.09 o 
   5   3   2       14.55       13.20      1.55 o 
   6   3   2       39.88       25.63      2.47 o 
   7   3   2      171.90      155.47      4.58 o 
   8   3   2       23.74       21.31      1.78 o 
   9   3   2       56.41       55.96      3.88 o 
  10   3   2        5.37        1.97      2.57 o 
  11   3   2      151.00      146.27      7.36 o 
  12   3   2      390.84      404.26     16.75 o 
  13   3   2      217.96      232.64     15.18 o 
  14   3   2      139.19      175.72     19.18 o 
  15   3   2        0.00        7.19      6.58 o 
  16   3   2       36.05       48.39     15.41 o 
 -16   4   2        1.37       -0.97      8.05 o 
 -15   4   2        1.47        5.22      5.65 o 
 -14   4   2      112.52      100.41      8.50 o 
 -13   4   2       25.74       18.25      5.05 o 
 -12   4   2        8.70        9.74      3.35 o 
 -11   4   2      105.50       93.92      7.00 o 
 -10   4   2        7.76        5.42      2.86 o 
  -9   4   2      143.01      143.35      8.34 o 
  -8   4   2       18.59       27.79      2.91 o 
  -7   4   2      823.15      794.67     23.61 o 
  -6   4   2      158.16      164.99      6.03 o 
  -5   4   2      552.15      626.87     14.73 o 
  -4   4   2       75.36       87.42      3.20 o 
  -3   4   2     5557.54     5774.34    130.37 o 
  -2   4   2      195.24      187.31      6.14 o 
  -1   4   2     1906.42     1888.90     48.70 o 
   0   4   2     1310.38     1346.12     33.37 o 
   1   4   2     4048.22     4001.24    101.40 o 
   2   4   2     2236.86     2304.95     54.61 o 
   3   4   2     1423.20     1410.82     30.01 o 
   4   4   2       50.99       66.64      3.03 o 
   5   4   2      286.73      279.38      7.26 o 
   6   4   2       49.88       35.80      2.51 o 
   7   4   2      463.85      459.03     12.30 o 
   8   4   2      441.09      446.24     15.98 o 
   9   4   2      392.05      374.10     14.04 o 
  10   4   2      132.10      145.97      7.37 o 
  11   4   2      314.76      304.68     12.38 o 
  12   4   2       14.46       20.32      4.73 o 
  13   4   2       22.44       20.87      5.03 o 
  14   4   2      155.30      145.46     18.22 o 
  15   4   2      127.41      139.29     15.60 o 
  16   4   2       37.08       48.14     12.61 o 
 -15   5   2       16.36       10.91      7.08 o 
 -14   5   2        2.06       -3.69      5.85 o 
 -13   5   2       48.33       55.37      5.92 o 
 -12   5   2       25.07       25.50      4.58 o 
 -11   5   2      138.87      132.08     13.63 o 
 -10   5   2      110.74       97.50      5.97 o 
  -9   5   2       31.35       30.59      3.63 o 
  -8   5   2      538.60      509.29     22.15 o 
  -7   5   2       81.34       69.31      5.63 o 
  -6   5   2       98.95       91.60      5.43 o 
  -5   5   2       35.34       35.09      3.17 o 
  -4   5   2      484.34      538.75     14.18 o 
  -3   5   2     2966.52     3106.24     72.78 o 
  -2   5   2      114.13       92.64      4.70 o 
  -1   5   2      183.19      197.09      7.19 o 
   0   5   2      457.48      452.33     13.45 o 
   1   5   2       12.65       22.67      3.08 o 
   2   5   2      302.94      304.70      9.55 o 
   3   5   2      853.97      891.02     23.42 o 
   4   5   2      292.00      266.08      9.17 o 
   5   5   2     1479.98     1499.68     39.39 o 
   6   5   2       61.75       46.10      3.59 o 
   7   5   2      134.83      127.39      6.92 o 
   8   5   2      277.77      239.24     11.27 o 
   9   5   2      432.18      413.71     16.22 o 
  10   5   2        7.43        9.24      3.28 o 
  11   5   2       57.42       61.62      5.49 o 
  12   5   2       18.30       13.03      4.27 o 
  13   5   2        3.15        0.06      5.81 o 
  14   5   2        4.73        3.63      6.46 o 
  15   5   2       17.57       17.67      9.71 o 
 -14   6   2       62.65       45.29     10.35 o 
 -13   6   2        9.41        5.66      6.05 o 
 -12   6   2       15.09        7.08      4.72 o 
 -11   6   2       47.66       39.95      5.54 o 
 -10   6   2        0.41        2.08      3.40 o 
  -9   6   2      159.28      153.21     10.70 o 
  -8   6   2      770.36      705.33     36.40 o 
  -7   6   2        2.56        0.98      4.01 o 
  -6   6   2     1432.37     1395.15     43.88 o 
  -5   6   2      229.33      226.09      9.83 o 
  -4   6   2        7.32        4.85      2.91 o 
  -3   6   2        9.71        4.36      2.91 o 
  -2   6   2      393.17      363.86     13.51 o 
  -1   6   2      433.55      482.31     18.38 o 
   0   6   2      346.90      370.74     14.88 o 
   1   6   2        6.18        4.93      3.33 o 
   2   6   2      163.80      171.63      7.22 o 
   3   6   2      368.54      350.94     12.23 o 
   4   6   2      522.00      547.38     18.11 o 
   5   6   2       29.57       27.39      3.70 o 
   6   6   2        4.74       -3.19      3.19 o 
   7   6   2      662.28      647.36     26.75 o 
   8   6   2       11.61       10.98      6.56 o 
   9   6   2      104.40      111.09     11.03 o 
  10   6   2      333.81      370.68     18.29 o 
  11   6   2       27.74       30.56      6.61 o 
  12   6   2       10.93       12.95      5.59 o 
  13   6   2        0.52       11.44      7.93 o 
  14   6   2       23.49       24.71     10.55 o 
 -13   7   2        0.07       -0.52      8.58 o 
 -12   7   2       61.99       72.13     10.71 o 
 -11   7   2       79.86       76.51      7.42 o 
 -10   7   2      176.85      201.29     17.10 o 
  -9   7   2       62.88       36.24      8.01 o 
  -8   7   2       10.56       11.84      6.14 o 
  -7   7   2        9.39       -0.99      5.22 o 
  -6   7   2      206.05      225.68     12.11 o 
  -5   7   2      838.44      795.66     26.46 o 
  -4   7   2      431.12      436.20     16.00 o 
  -3   7   2     1084.22     1104.18     34.67 o 
  -2   7   2      523.04      536.12     22.73 o 
  -1   7   2       57.76       52.38      5.36 o 
   0   7   2      185.42      189.02     10.88 o 
   1   7   2      108.85       95.58      7.56 o 
   2   7   2      411.69      381.52     15.26 o 
   3   7   2      123.96      116.67      7.43 o 
   4   7   2       17.12       19.52      4.45 o 
   5   7   2      333.71      313.41     15.08 o 
   6   7   2       44.27       36.20      5.73 o 
   7   7   2      205.21      206.48     19.28 o 
   8   7   2      221.56      236.38     19.47 o 
   9   7   2       70.78       98.14     13.19 o 
  10   7   2       75.41       85.22     16.11 o 
  11   7   2       26.25       28.94      6.12 o 
  12   7   2        5.65       10.65      9.82 o 
 -11   8   2        2.53        8.54     11.10 o 
 -10   8   2        3.49        2.45     12.38 o 
  -9   8   2        7.42        5.74     10.11 o 
  -8   8   2       50.63       55.55     14.60 o 
  -7   8   2       11.47       23.38     17.95 o 
  -6   8   2       94.66       78.45     10.20 o 
  -5   8   2       25.83       23.24      7.55 o 
  -4   8   2      126.62      109.74     12.34 o 
  -3   8   2       48.67       49.54      8.10 o 
  -2   8   2       65.36       80.84      9.63 o 
  -1   8   2       11.00        6.42      5.69 o 
   0   8   2        0.62        1.40      5.57 o 
   1   8   2      150.31      146.03     11.00 o 
   2   8   2        1.43       -3.23      4.03 o 
   3   8   2       23.30       10.68      5.06 o 
   4   8   2       50.34       45.49      8.22 o 
   5   8   2        7.69        9.07      5.08 o 
   6   8   2       12.65       19.86      7.46 o 
   7   8   2        5.24        4.37      8.64 o 
   8   8   2       40.82       25.83     10.88 o 
   9   8   2      102.16      103.42     35.97 o 
  10   8   2        3.91       23.38      9.87 o 
  -8   9   2        1.10       -2.25     10.11 o 
  -7   9   2       36.87       25.60     12.61 o 
  -6   9   2      142.75      141.62     42.51 o 
  -5   9   2       23.84       21.54     10.58 o 
  -4   9   2        0.74       -2.35      6.20 o 
  -3   9   2        7.27        1.32     14.18 o 
  -2   9   2       10.19        1.53      7.47 o 
  -1   9   2      116.64      141.54     20.26 o 
   0   9   2       59.59       71.43     11.62 o 
   1   9   2       20.57        9.25      5.77 o 
   2   9   2        2.55       -9.13      9.85 o 
   3   9   2       36.35       38.85     13.37 o 
   4   9   2       21.51       16.39      8.16 o 
   5   9   2        1.74        9.81     13.55 o 
   6   9   2        1.18        0.47     13.08 o 
   7   9   2       47.03       54.18     18.68 o 
   8   9   2        4.21       -5.14     12.61 o 
  -4  10   2        0.10        6.15      7.98 o 
  -3  10   2       18.93       14.58      9.49 o 
  -2  10   2       16.04       14.59      9.29 o 
  -1  10   2        4.57       -0.06      8.36 o 
   0  10   2        0.10        5.59      8.93 o 
   1  10   2       29.93       23.18     10.02 o 
   2  10   2        6.61        5.15      8.25 o 
   3  10   2        3.90        4.93      8.22 o 
 -17   0   3      184.10      206.46     25.22 o 
 -15   0   3       59.06       45.17      8.64 o 
 -13   0   3      310.30      352.40     68.66 o 
 -11   0   3      126.52      172.17     24.29 o 
  -9   0   3      487.39      513.73     17.27 o 
  -7   0   3        0.07       -0.90      1.33 o 
  -5   0   3     6639.29     6835.62    208.50 o 
  -3   0   3      288.08      499.88     16.49 o 
  -1   0   3     1322.68     1214.42     34.31 o 
   1   0   3     4840.41     4571.94    112.62 o 
   3   0   3       82.57       99.12      4.25 o 
   5   0   3      210.07      181.76      7.54 o 
   7   0   3     1235.04     1157.37     41.09 o 
   9   0   3       11.75       21.38      3.45 o 
  11   0   3      667.53      657.42     39.70 o 
  13   0   3        6.45       -2.80      4.95 o 
  15   0   3        2.91        7.01      6.58 o 
  17   0   3       35.12       48.11     14.01 o 
 -18   1   3        3.49       -0.34     12.85 o 
 -17   1   3       10.96       10.36      5.74 o 
 -16   1   3      241.53      282.16     22.36 o 
 -15   1   3        0.60        5.51      4.64 o 
 -14   1   3       68.45       71.66      8.49 o 
 -13   1   3       82.34       90.32      6.42 o 
 -12   1   3      290.18      285.94     12.35 o 
 -11   1   3       17.36       11.90      2.39 o 
 -10   1   3        4.76        2.52      2.05 o 
  -9   1   3     2152.76     2201.95     59.51 o 
  -8   1   3      418.47      419.53     11.32 o 
  -7   1   3      732.77      748.88     18.90 o 
  -6   1   3     1403.85     1441.27     35.41 o 
  -5   1   3     2582.31     2526.99     57.70 o 
  -4   1   3     1020.74      901.33     17.30 o 
  -3   1   3      491.26      409.79      8.39 o 
  -2   1   3     1838.31     1772.18     35.85 o 
  -1   1   3     2919.60     2749.00     54.80 o 
   0   1   3     1272.77     1233.13     27.38 o 
   1   1   3     6860.71     6709.71    132.83 o 
   2   1   3     3191.84     3159.21     63.45 o 
   3   1   3     4897.97     4537.89     87.44 o 
   4   1   3      246.23      226.13      5.14 o 
   5   1   3      790.98      903.70     23.81 o 
   6   1   3        7.00        1.40      1.19 o 
   7   1   3     1393.56     1547.21     40.41 o 
   8   1   3      140.79      136.12      4.90 o 
   9   1   3       10.16       13.61      2.02 o 
  10   1   3     1140.55     1132.96     34.10 o 
  11   1   3       78.20       88.74      8.78 o 
  12   1   3     2047.17     1897.15     72.66 o 
  13   1   3       16.74       17.54      4.83 o 
  14   1   3       89.97       89.67      8.90 o 
  15   1   3        3.62        7.70      5.25 o 
  16   1   3       15.45       13.19      6.18 o 
  17   1   3        4.54       12.32      7.24 o 
 -17   2   3       47.15       55.19     10.04 o 
 -16   2   3      175.96      197.28     21.29 o 
 -15   2   3       26.79       37.58     11.72 o 
 -14   2   3       21.15       26.36      4.95 o 
 -13   2   3       15.31       18.03      4.71 o 
 -12   2   3        0.16       -0.64      2.85 o 
 -11   2   3        0.97       -1.09      2.01 o 
 -10   2   3        2.40       -1.66      1.66 o 
  -9   2   3      961.75      939.20     24.99 o 
  -8   2   3      487.32      546.71     14.17 o 
  -7   2   3     1111.50     1149.14     27.65 o 
  -6   2   3     2158.80     2290.79     55.51 o 
  -5   2   3      996.73     1038.90     20.52 o 
  -4   2   3      211.05      179.86      4.26 o 
  -3   2   3    19586.71    19609.20    368.64 o 
  -2   2   3     5996.42     6071.75    140.83 o 
  -1   2   3     1905.23     1771.24     42.93 o 
   0   2   3    16379.35    15830.79    351.96 o 
   1   2   3      688.55      651.71     15.23 o 
   2   2   3     2826.52     2830.36     51.60 o 
   3   2   3      100.83      137.79      3.76 o 
   4   2   3     2040.80     2025.04     44.57 o 
   5   2   3     1659.60     1567.52     34.80 o 
   6   2   3      100.01      118.35      3.81 o 
   7   2   3      476.77      512.04     13.52 o 
   8   2   3      569.64      571.60     15.55 o 
   9   2   3      386.29      405.69     11.84 o 
  10   2   3       11.75       10.64      2.63 o 
  11   2   3       43.97       42.34      4.53 o 
  12   2   3      557.66      545.32     23.90 o 
  13   2   3       46.61       60.48     10.84 o 
  14   2   3      105.72       94.13     10.96 o 
  15   2   3        5.00        7.45      5.34 o 
  16   2   3        0.02       -0.33      6.10 o 
  17   2   3       14.79       21.61      8.42 o 
 -17   3   3       28.42       31.82     10.51 o 
 -16   3   3        0.37        2.89      5.38 o 
 -15   3   3       16.43       10.35      7.19 o 
 -14   3   3        1.33       -0.25      3.96 o 
 -13   3   3       26.75       19.54      5.71 o 
 -12   3   3        0.20        3.74      2.65 o 
 -11   3   3      182.08      169.96      7.57 o 
 -10   3   3        3.82       -1.14      2.10 o 
  -9   3   3        0.27        3.00      1.92 o 
  -8   3   3      207.60      212.66      6.57 o 
  -7   3   3      315.78      299.25      7.22 o 
  -6   3   3        3.71       59.41      8.70 o 
  -5   3   3     2531.20     2526.53     50.54 o 
  -4   3   3      171.88      170.11      4.83 o 
  -3   3   3      348.92      395.18      9.93 o 
  -2   3   3       85.67       65.64      2.88 o 
  -1   3   3       17.29       10.10      1.46 o 
   0   3   3       60.21       63.24      3.51 o 
   1   3   3      736.89      728.96     17.34 o 
   2   3   3     1062.75     1034.09     23.03 o 
   3   3   3     2948.40     2917.63     58.10 o 
   4   3   3      165.99      142.12      3.67 o 
   5   3   3     1134.18     1069.83     21.25 o 
   6   3   3       42.49       64.87      3.02 o 
   7   3   3      202.05      216.44      5.93 o 
   8   3   3       67.95       63.30      2.93 o 
   9   3   3      194.40      191.12      7.68 o 
  10   3   3      185.31      145.57      7.28 o 
  11   3   3      407.11      377.08     14.36 o 
  12   3   3        0.12        6.63      4.53 o 
  13   3   3       31.39       27.32      6.06 o 
  14   3   3       89.11       88.17      9.38 o 
  15   3   3        8.25        5.70      6.22 o 
  16   3   3       28.01       34.55     16.58 o 
 -16   4   3        5.14       11.38      6.34 o 
 -15   4   3        4.94        0.63      5.61 o 
 -14   4   3       93.96       87.03      7.99 o 
 -13   4   3        2.31        3.15      3.34 o 
 -12   4   3       38.65       36.26      4.71 o 
 -11   4   3        7.88       10.73      3.12 o 
 -10   4   3      170.35      154.40     10.09 o 
  -9   4   3      533.95      540.41     18.94 o 
  -8   4   3      208.04      200.29      9.79 o 
  -7   4   3      220.75      209.56      7.09 o 
  -6   4   3      150.82      151.30      5.07 o 
  -5   4   3       36.14       36.52      2.33 o 
  -4   4   3       56.62       76.16      3.05 o 
  -3   4   3       14.42        7.62      1.60 o 
  -2   4   3      613.77      633.80     15.91 o 
  -1   4   3       14.47        6.39      1.83 o 
   0   4   3     1192.53     1241.93     32.62 o 
   1   4   3      459.08      501.69     12.97 o 
   2   4   3        0.02        3.35      2.19 o 
   3   4   3      535.82      520.58     12.17 o 
   4   4   3      810.44      812.89     18.17 o 
   5   4   3      273.07      304.87      8.25 o 
   6   4   3       24.19       37.57      3.06 o 
   7   4   3      336.36      307.92      8.66 o 
   8   4   3       46.89       43.59      5.39 o 
   9   4   3      736.10      709.18     24.10 o 
  10   4   3      218.75      220.31      9.76 o 
  11   4   3       11.69        6.34      3.55 o 
  12   4   3       74.53       85.81      7.42 o 
  13   4   3       15.34       13.83      5.31 o 
  14   4   3       48.95       69.39     14.71 o 
  15   4   3        2.35       11.81      8.17 o 
  16   4   3      133.89      218.13     26.62 o 
 -15   5   3        7.28       12.03      6.88 o 
 -14   5   3      181.70      203.71     15.15 o 
 -13   5   3       27.12       25.81      4.82 o 
 -12   5   3        3.27        2.01      3.61 o 
 -11   5   3       10.45        7.07      3.48 o 
 -10   5   3        6.75        5.96      3.05 o 
  -9   5   3      382.95      350.86     13.57 o 
  -8   5   3      113.99      101.65      5.98 o 
  -7   5   3      118.88      115.62      7.61 o 
  -6   5   3      841.74      820.41     22.80 o 
  -5   5   3      155.02      133.26      5.91 o 
  -4   5   3       35.05       44.03      2.99 o 
  -3   5   3      412.29      398.88     10.82 o 
  -2   5   3       54.78       57.17      3.70 o 
  -1   5   3       69.90       73.81      4.43 o 
   0   5   3      697.03      730.01     20.52 o 
   1   5   3      517.11      514.25     15.36 o 
   2   5   3       16.67        7.50      2.06 o 
   3   5   3       30.40       24.38      2.70 o 
   4   5   3       86.83       72.42      4.29 o 
   5   5   3      464.90      477.26     13.80 o 
   6   5   3       30.70       39.39      3.35 o 
   7   5   3      386.25      391.71     14.65 o 
   8   5   3        1.09        0.69      3.46 o 
   9   5   3        2.09        1.49      2.94 o 
  10   5   3       11.82        9.19      3.37 o 
  11   5   3      134.60      141.51     13.05 o 
  12   5   3        1.77       -2.58      3.80 o 
  13   5   3       14.88       23.36      8.48 o 
  14   5   3      163.27      186.21     19.07 o 
  15   5   3       97.71      127.01     16.38 o 
 -14   6   3        5.71        4.02      6.56 o 
 -13   6   3      134.01      124.64     18.81 o 
 -12   6   3       21.94       25.69      5.65 o 
 -11   6   3       15.00        9.99      4.35 o 
 -10   6   3      103.68       95.40     12.88 o 
  -9   6   3      449.74      456.08     20.69 o 
  -8   6   3       12.65       31.35      6.87 o 
  -7   6   3       71.31       66.45      6.57 o 
  -6   6   3      545.68      572.79     20.89 o 
  -5   6   3      277.05      298.00     10.25 o 
  -4   6   3      185.91      191.04      8.06 o 
  -3   6   3      528.64      612.49     18.94 o 
  -2   6   3       59.40       57.26      4.58 o 
  -1   6   3        0.66        1.35      2.78 o 
   0   6   3        2.75       97.62     14.95 o 
   1   6   3       12.44       21.10      2.14 o 
   2   6   3        1.96       -2.79      2.79 o 
   3   6   3      145.07      252.49     10.43 o 
   4   6   3       14.71       18.12      3.59 o 
   5   6   3      233.14      213.74      8.91 o 
   6   6   3      178.42      208.07     10.53 o 
   7   6   3      213.14      185.73     11.90 o 
   8   6   3       55.08       47.85      8.77 o 
   9   6   3      834.47      795.97     36.72 o 
  10   6   3        3.05        3.64      4.15 o 
  11   6   3        0.40        2.30      4.83 o 
  12   6   3        4.51        0.64      7.30 o 
  13   6   3       41.08       21.78      9.94 o 
  14   6   3       56.57       58.06     15.65 o 
 -13   7   3        0.21       -3.29      8.03 o 
 -12   7   3        1.71        4.78      6.52 o 
 -11   7   3       61.95       59.15      8.31 o 
 -10   7   3        0.11        3.84      3.72 o 
  -9   7   3        2.09        2.23      7.65 o 
  -8   7   3       25.50       19.36      6.36 o 
  -7   7   3       15.58       19.27      5.37 o 
  -6   7   3        8.89        3.22      5.47 o 
  -5   7   3      244.63      285.03     14.97 o 
  -4   7   3      367.90      344.39     15.23 o 
  -3   7   3        5.27       -4.22      5.02 o 
  -2   7   3      356.39      340.38     17.01 o 
  -1   7   3      252.89      291.30     13.62 o 
   0   7   3      696.05      662.32     25.39 o 
   1   7   3      225.44      210.14      9.99 o 
   2   7   3      325.39      338.86     13.59 o 
   3   7   3       76.19       92.84      7.38 o 
   4   7   3       59.52       68.39      8.70 o 
   5   7   3      182.75      186.28     11.00 o 
   6   7   3       22.43       26.51      5.88 o 
   7   7   3        0.12       -5.69      5.99 o 
   8   7   3       93.09       92.52     13.02 o 
   9   7   3        3.93       -3.07     11.17 o 
  10   7   3        0.69       -1.93      9.11 o 
  11   7   3       12.32       13.51      5.55 o 
  12   7   3        0.02       -1.34      7.95 o 
 -11   8   3       13.17       24.83     11.66 o 
 -10   8   3        0.87        8.41     10.33 o 
  -9   8   3        2.26       16.11     10.52 o 
  -8   8   3       62.36       51.32     30.83 o 
  -7   8   3        7.50        6.90      9.68 o 
  -6   8   3        0.31        1.63      6.32 o 
  -5   8   3       70.93       60.89      9.92 o 
  -4   8   3       28.87       21.95      6.60 o 
  -3   8   3       43.82       40.07      8.00 o 
  -2   8   3        2.60        6.05      5.94 o 
  -1   8   3        0.52        4.90      5.59 o 
   0   8   3      253.78      272.61     21.25 o 
   1   8   3        0.54       -0.74      3.90 o 
   2   8   3       58.16       67.21      6.81 o 
   3   8   3        1.59        2.29      4.86 o 
   4   8   3       21.91       10.13      5.34 o 
   5   8   3        7.94       -3.09      4.70 o 
   6   8   3        0.22        4.52      7.82 o 
   7   8   3        0.24        3.28      7.27 o 
   8   8   3        0.06        1.49      8.24 o 
   9   8   3        3.29        2.21      9.08 o 
  10   8   3       23.88       38.28     12.69 o 
  -8   9   3       84.10       87.90     22.42 o 
  -7   9   3        4.91       -8.89      8.89 o 
  -6   9   3        0.92       -0.04     16.35 o 
  -5   9   3       45.95       44.04     13.46 o 
  -4   9   3        0.06      -10.57     11.21 o 
  -3   9   3        5.52       -8.47     12.62 o 
  -2   9   3       35.37       47.07     10.32 o 
  -1   9   3       15.16       19.70      8.77 o 
   0   9   3       17.98       14.91      8.02 o 
   1   9   3        3.61       -0.37      5.60 o 
   2   9   3        8.58        9.58      7.19 o 
   3   9   3       11.86        6.95     15.19 o 
   4   9   3       39.37       53.00     10.35 o 
   5   9   3        5.15       15.88     15.41 o 
   6   9   3       14.72       14.48     14.48 o 
   7   9   3        3.64      -11.21     11.21 o 
   8   9   3      258.37      327.90     42.51 o 
  -4  10   3       11.35       22.17      9.86 o 
  -3  10   3       28.15       30.28     11.47 o 
  -2  10   3        8.34       12.15      8.89 o 
  -1  10   3       16.07       18.73      9.68 o 
   0  10   3        0.00       -1.05      7.82 o 
   1  10   3        1.84       16.18      8.25 o 
   2  10   3       17.59       22.52      9.83 o 
   3  10   3       36.62       24.35     15.29 o 
 -18   0   4       41.29       90.62     16.35 o 
 -16   0   4       69.72       75.99     11.31 o 
 -14   0   4      367.23      372.32     36.20 o 
 -12   0   4       34.48       51.53     14.25 o 
 -10   0   4       57.10       62.41      3.77 o 
  -8   0   4     1578.44     1761.19     55.34 o 
  -6   0   4     4245.80     4101.18    118.03 o 
  -4   0   4     7594.96     7818.14    219.43 o 
  -2   0   4    27576.45    25766.22    793.38 o 
   0   0   4      149.16      162.48      5.14 o 
   2   0   4     1715.38     1599.03     39.92 o 
   4   0   4     1060.34      917.59     29.33 o 
   6   0   4        1.99        4.37      1.63 o 
   8   0   4     3699.21     3516.06    122.58 o 
  10   0   4       40.71       31.42      4.42 o 
  12   0   4      150.03      134.50     13.37 o 
  14   0   4       32.11       19.85      7.60 o 
  16   0   4       19.88       21.16     17.75 o 
 -18   1   4       13.04       24.03      8.05 o 
 -17   1   4      223.80      252.49     16.88 o 
 -16   1   4      170.55      207.51     14.60 o 
 -15   1   4       10.67       17.96      5.38 o 
 -14   1   4      132.49      142.81     11.93 o 
 -13   1   4        1.23        1.12      3.03 o 
 -12   1   4      433.21      427.15     21.88 o 
 -11   1   4      191.65      193.28      7.74 o 
 -10   1   4        9.26        6.54      2.08 o 
  -9   1   4      602.16      657.69     18.92 o 
  -8   1   4      969.54      963.18     26.80 o 
  -7   1   4      113.02      106.64      3.60 o 
  -6   1   4       85.60       93.64      3.07 o 
  -5   1   4       20.44       33.49      1.40 o 
  -4   1   4      608.46      558.41     10.85 o 
  -3   1   4       53.07       50.09      1.79 o 
  -2   1   4     3487.59     3461.72     68.53 o 
  -1   1   4    12420.50    11801.45    264.42 o 
   0   1   4     2297.72     2356.26     47.35 o 
   1   1   4        5.89        7.61      1.05 o 
   2   1   4     7722.36     7362.30    159.73 o 
   3   1   4      439.29      436.15      9.55 o 
   4   1   4     2159.34     1968.91     43.99 o 
   5   1   4      655.02      564.36     14.69 o 
   6   1   4     1662.05     1861.35     46.23 o 
   7   1   4        2.60        2.51      1.35 o 
   8   1   4      492.01      517.12     14.62 o 
   9   1   4       49.45       58.22      3.09 o 
  10   1   4      165.58      153.89      7.39 o 
  11   1   4     2524.40     2238.11     76.36 o 
  12   1   4      815.84      735.30     31.14 o 
  13   1   4       32.91       31.84      5.46 o 
  14   1   4        2.74        8.94      5.26 o 
  15   1   4       17.51       12.35      7.55 o 
  16   1   4       21.15       23.84     10.51 o 
  17   1   4        0.79       12.62      7.51 o 
 -17   2   4       24.15       31.83     13.08 o 
 -16   2   4      298.24      303.60     22.13 o 
 -15   2   4       28.22       27.99      5.36 o 
 -14   2   4       66.28       57.52      6.67 o 
 -13   2   4        1.05        3.49      3.64 o 
 -12   2   4      137.03      145.46      9.96 o 
 -11   2   4      407.61      392.81     12.61 o 
 -10   2   4      215.50      226.01      8.73 o 
  -9   2   4     1155.49     1179.66     31.30 o 
  -8   2   4      269.22      289.97      8.48 o 
  -7   2   4     1551.77     1476.31     36.52 o 
  -6   2   4      861.69      896.49     18.41 o 
  -5   2   4      139.35      145.00      3.92 o 
  -4   2   4       57.79       62.46      1.87 o 
  -3   2   4        6.48       10.65      1.13 o 
  -2   2   4     2920.32     2871.98     64.20 o 
  -1   2   4      488.82      434.05     10.55 o 
   0   2   4     1255.14     1025.63     24.61 o 
   1   2   4      725.88      659.07     12.89 o 
   2   2   4      787.63      850.61     17.88 o 
   3   2   4     2812.97     2767.41     60.31 o 
   4   2   4      381.19      433.72     10.19 o 
   5   2   4     4705.16     4842.85    101.82 o 
   6   2   4     3619.89     3695.66     81.26 o 
   7   2   4      406.21      374.56     10.37 o 
   8   2   4       45.83       63.40      3.53 o 
   9   2   4      475.47      510.31     16.60 o 
  10   2   4       84.65      100.75      5.50 o 
  11   2   4       18.57        8.30      3.27 o 
  12   2   4      131.94      127.43      8.99 o 
  13   2   4       14.74       10.69      5.18 o 
  14   2   4       46.60       58.00      7.95 o 
  15   2   4      139.28      153.28     15.36 o 
  16   2   4        8.55       36.37      8.97 o 
 -17   3   4       46.26       59.07     20.32 o 
 -16   3   4       62.61       68.72      8.79 o 
 -15   3   4      130.56      138.65      9.83 o 
 -14   3   4       77.94       99.83      8.26 o 
 -13   3   4        1.24        0.99      3.90 o 
 -12   3   4       17.44       17.77      3.20 o 
 -11   3   4      156.57      140.95      7.72 o 
 -10   3   4      346.05      307.72     11.40 o 
  -9   3   4       59.39       69.05      3.71 o 
  -8   3   4       10.49        8.14      1.76 o 
  -7   3   4       36.71       30.87      2.00 o 
  -6   3   4      608.31      595.80     11.69 o 
  -5   3   4       87.33       73.91      2.41 o 
  -4   3   4       60.85       64.87      2.57 o 
  -3   3   4      545.85      557.05     13.72 o 
  -2   3   4      114.64      126.52      4.44 o 
  -1   3   4      190.08      136.21      4.70 o 
   0   3   4        2.70        2.11      0.98 o 
   1   3   4       31.02       36.96      1.86 o 
   2   3   4      456.01      467.99     11.17 o 
   3   3   4     3509.82     3558.57     65.43 o 
   4   3   4     2340.09     2486.02     47.41 o 
   5   3   4      437.07      424.60     10.91 o 
   6   3   4      198.43      188.78      6.49 o 
   7   3   4      588.27      582.64     13.66 o 
   8   3   4       16.02       18.51      2.02 o 
   9   3   4      115.41      137.32      6.28 o 
  10   3   4       31.25       24.74      3.48 o 
  11   3   4       73.82       77.08      6.75 o 
  12   3   4      457.62      465.56     24.80 o 
  13   3   4      168.59      174.80     13.03 o 
  14   3   4       89.71       95.68      9.86 o 
  15   3   4        0.00        6.46      6.57 o 
  16   3   4       10.07       16.75      7.97 o 
 -16   4   4        2.33        2.45      5.79 o 
 -15   4   4      185.34      193.80     21.04 o 
 -14   4   4      176.16      198.60     12.10 o 
 -13   4   4       44.87       37.01      5.26 o 
 -12   4   4       16.79       19.44      3.61 o 
 -11   4   4        0.25       -0.31      2.76 o 
 -10   4   4      316.50      278.46     12.39 o 
  -9   4   4        0.22       -2.30      2.30 o 
  -8   4   4      573.85      646.93     19.22 o 
  -7   4   4       84.02       78.31      2.97 o 
  -6   4   4      298.53      290.40      8.45 o 
  -5   4   4      782.87      913.76     20.13 o 
  -4   4   4       48.07       49.55      2.41 o 
  -3   4   4      562.74      625.84     13.77 o 
  -2   4   4      143.46      148.09      5.37 o 
  -1   4   4      436.14      466.72     12.91 o 
   0   4   4     1222.78     1342.56     35.52 o 
   1   4   4      528.42      613.87     15.08 o 
   2   4   4     1039.04     1067.81     25.15 o 
   3   4   4        0.29        3.50      1.53 o 
   4   4   4     1118.86     1099.94     24.18 o 
   5   4   4       92.22       86.44      3.63 o 
   6   4   4       20.71       22.95      2.57 o 
   7   4   4        2.29        8.62      2.28 o 
   8   4   4        4.82        4.12      2.46 o 
   9   4   4      313.83      317.12     12.49 o 
  10   4   4      572.03      575.78     24.27 o 
  11   4   4      189.55      214.09     12.63 o 
  12   4   4        4.25        4.02      7.64 o 
  13   4   4        9.60       18.82      5.69 o 
  14   4   4      207.45      233.74     37.60 o 
  15   4   4        5.59        5.46     12.85 o 
 -16   5   4        0.56       -4.31      6.16 o 
 -15   5   4       67.52       70.67      9.95 o 
 -14   5   4        6.88        0.31      6.18 o 
 -13   5   4       55.54       51.84      7.31 o 
 -12   5   4        0.63        0.11      3.40 o 
 -11   5   4      294.43      252.26     18.63 o 
 -10   5   4       34.67       24.98      3.83 o 
  -9   5   4      102.80       94.86      6.11 o 
  -8   5   4       33.26       27.59      4.79 o 
  -7   5   4      641.69      670.70     24.35 o 
  -6   5   4       49.45       59.51      5.90 o 
  -5   5   4        3.66        1.17      2.18 o 
  -4   5   4       42.29       45.20      3.09 o 
  -3   5   4      102.02      113.61      4.38 o 
  -2   5   4      905.81      943.39     24.39 o 
  -1   5   4       56.92       60.57      3.61 o 
   0   5   4      557.40      566.51     15.94 o 
   1   5   4      110.98      128.83      4.83 o 
   2   5   4       33.03       43.33      2.99 o 
   3   5   4      321.39      340.41     10.58 o 
   4   5   4       45.81       50.83      3.90 o 
   5   5   4        2.19        2.18      2.37 o 
   6   5   4      492.25      458.86     12.71 o 
   7   5   4      960.14      972.21     28.98 o 
   8   5   4       80.56       74.52      6.25 o 
   9   5   4      410.73      415.81     14.29 o 
  10   5   4      152.91      155.85      8.56 o 
  11   5   4        9.18       10.55      5.36 o 
  12   5   4       55.68       65.38      6.05 o 
  13   5   4       34.53       34.86      9.31 o 
  14   5   4        2.31       -6.09      7.26 o 
 -14   6   4       11.10       14.68      6.84 o 
 -13   6   4       10.52        7.22      6.36 o 
 -12   6   4       65.20       60.74      6.86 o 
 -11   6   4      179.99      198.94     16.35 o 
 -10   6   4        7.12        5.18      3.80 o 
  -9   6   4       89.99       94.27     10.52 o 
  -8   6   4       44.03       46.01      7.31 o 
  -7   6   4      102.92      100.11     11.84 o 
  -6   6   4      342.72      340.73     14.92 o 
  -5   6   4      172.31      206.45      8.21 o 
  -4   6   4      373.76      361.29     12.17 o 
  -3   6   4        8.81        8.90      2.23 o 
  -2   6   4        0.45        4.25      2.70 o 
  -1   6   4        0.06        0.99      2.55 o 
   0   6   4       59.86       74.52      5.90 o 
   1   6   4        0.03       -1.36      2.28 o 
   2   6   4      230.59      228.64      8.74 o 
   3   6   4      273.18      267.53      9.53 o 
   4   6   4     1130.33     1124.42     31.91 o 
   5   6   4      122.03      122.40      6.98 o 
   6   6   4      274.74      277.14     15.19 o 
   7   6   4      162.29      165.27     13.27 o 
   8   6   4      463.69      496.77     30.29 o 
   9   6   4        3.64       15.06      8.49 o 
  10   6   4       89.69      103.30      9.13 o 
  11   6   4        5.75        2.83      5.87 o 
  12   6   4       72.45       86.57     12.26 o 
  13   6   4      211.48      211.12     20.75 o 
 -13   7   4        4.16        5.33      8.70 o 
 -12   7   4        4.36        2.24      8.39 o 
 -11   7   4        1.48       -4.15      5.46 o 
 -10   7   4       79.10       70.67      7.53 o 
  -9   7   4        9.56       20.48      8.78 o 
  -8   7   4       23.41       10.91      8.10 o 
  -7   7   4        6.49        9.20      5.71 o 
  -6   7   4       93.13       87.97      8.72 o 
  -5   7   4        9.89        7.78      4.52 o 
  -4   7   4       24.83       14.78      4.76 o 
  -3   7   4      199.91      190.99     10.06 o 
  -2   7   4       14.60        8.55      7.13 o 
  -1   7   4       12.06        9.28      4.60 o 
   0   7   4        0.48       -3.39      3.39 o 
   1   7   4      115.77      132.54      7.83 o 
   2   7   4       44.94       42.87      4.94 o 
   3   7   4       62.02       63.56      5.92 o 
   4   7   4      443.14      431.42     17.02 o 
   5   7   4       58.07       51.19      6.55 o 
   6   7   4       22.94       11.84      6.86 o 
   7   7   4       25.73       32.36      8.23 o 
   8   7   4      130.60      125.26     15.00 o 
   9   7   4       23.88       25.11     10.37 o 
  10   7   4       11.69       10.28      9.25 o 
  11   7   4       87.17       99.88     10.28 o 
  12   7   4        0.46       -5.40      9.23 o 
 -11   8   4        1.80        6.50     19.15 o 
 -10   8   4        9.09        2.15     12.85 o 
  -9   8   4        1.08        1.44      9.79 o 
  -8   8   4        5.87       15.11      9.39 o 
  -7   8   4      105.64      111.17     14.56 o 
  -6   8   4        7.58        8.09      5.83 o 
  -5   8   4        2.47       -1.60      5.73 o 
  -4   8   4        0.17        2.41      5.62 o 
  -3   8   4      297.55      305.14     15.84 o 
  -2   8   4      190.32      191.36     15.80 o 
  -1   8   4      144.23      135.40     12.02 o 
   0   8   4       26.40       45.03      6.24 o 
   1   8   4       20.67       14.57      4.77 o 
   2   8   4       37.81       25.47      5.71 o 
   3   8   4       57.81       39.01      6.62 o 
   4   8   4       23.28       47.40      6.81 o 
   5   8   4       26.36       27.72      6.30 o 
   6   8   4      169.15      188.33     14.96 o 
   7   8   4       18.92       16.08      8.23 o 
   8   8   4       21.17       46.09     23.35 o 
   9   8   4      180.32      184.95     29.66 o 
  10   8   4        0.20        8.33     10.18 o 
  -9   9   4        0.04        6.54     13.08 o 
  -8   9   4       36.97       47.71     14.29 o 
  -7   9   4       27.07       25.64     12.61 o 
  -6   9   4       68.95       58.95     15.18 o 
  -5   9   4       10.68        5.72      7.71 o 
  -4   9   4       40.95       26.02      8.28 o 
  -3   9   4       17.01        5.08     10.40 o 
  -2   9   4       78.57       57.38     10.85 o 
  -1   9   4       19.35       27.14      9.64 o 
   0   9   4       42.39       35.70     10.66 o 
   1   9   4       32.06       20.43     13.35 o 
   2   9   4        5.69       -4.70      7.28 o 
   3   9   4        0.23        0.82      6.83 o 
   4   9   4        0.05        4.09      7.73 o 
   5   9   4        2.02        6.07     14.01 o 
   6   9   4       75.67      117.24     24.29 o 
   7   9   4       38.46       58.39     20.09 o 
  -4  10   4       87.79       89.98     17.10 o 
  -3  10   4       14.74        8.82     12.23 o 
  -2  10   4        0.26        1.00      7.99 o 
  -1  10   4       36.36       38.29     10.82 o 
   0  10   4       21.36       34.77     20.97 o 
   1  10   4        1.99       -0.52      8.00 o 
   2  10   4        0.03        6.04      8.25 o 
   3  10   4       22.10       30.29     11.91 o 
 -17   0   5        0.19       -3.74      6.54 o 
 -15   0   5      136.01      161.84     15.18 o 
 -13   0   5     1761.71     1758.33    140.60 o 
 -11   0   5       93.23       86.72      5.56 o 
  -9   0   5     2989.83     3160.19    105.63 o 
  -7   0   5      172.83      143.23      6.26 o 
  -5   0   5     1677.71     1796.57     56.32 o 
  -3   0   5      552.96      509.14     14.94 o 
  -1   0   5    51250.75    43305.02   1216.88 o 
   1   0   5     3300.46     3388.97     88.19 o 
   3   0   5      287.83      264.96      8.79 o 
   5   0   5     3352.97     3856.50    128.68 o 
   7   0   5      600.39      721.39     26.35 o 
   9   0   5     2172.24     2010.54     78.18 o 
  11   0   5      103.36      126.64     12.64 o 
  13   0   5      502.99      534.75     34.64 o 
  15   0   5      103.82      130.58     15.15 o 
 -18   1   5        0.71        4.44      6.28 o 
 -17   1   5       15.71       13.52      5.85 o 
 -16   1   5       42.15       50.05      9.01 o 
 -15   1   5       61.85       74.03      8.21 o 
 -14   1   5        3.47        4.12      4.17 o 
 -13   1   5       75.40       86.64      7.26 o 
 -12   1   5        0.16       -1.27      2.78 o 
 -11   1   5      192.66      174.49      7.73 o 
 -10   1   5      287.92      282.04      9.27 o 
  -9   1   5       26.80       32.10      2.64 o 
  -8   1   5       83.88       97.15      4.34 o 
  -7   1   5      773.25      816.79     17.86 o 
  -6   1   5      485.17      519.71     11.76 o 
  -5   1   5      282.52      273.91      6.34 o 
  -4   1   5      251.23      238.89      5.57 o 
  -3   1   5        4.96        0.92      0.58 o 
  -2   1   5    10179.93     9522.20    185.95 o 
  -1   1   5    14748.65    14310.16    279.48 o 
   0   1   5       49.35       35.62      1.53 o 
   1   1   5       15.24       17.73      1.37 o 
   2   1   5      185.16      161.20      4.35 o 
   3   1   5      656.22      747.42     15.84 o 
   4   1   5       54.81       61.56      2.42 o 
   5   1   5     1024.44      980.91     24.88 o 
   6   1   5      403.55      429.85     11.56 o 
   7   1   5      743.54      765.30     21.00 o 
   8   1   5     1219.66     1212.58     32.22 o 
   9   1   5      174.08      170.52      6.17 o 
  10   1   5       53.15       59.22      4.47 o 
  11   1   5      208.94      193.05     11.22 o 
  12   1   5      359.58      310.07     15.99 o 
  13   1   5       29.64       23.25      7.08 o 
  14   1   5      166.45      172.90     11.79 o 
  15   1   5       17.32        9.22      5.76 o 
  16   1   5        3.01        8.53      6.84 o 
 -18   2   5       42.13       75.87     11.39 o 
 -17   2   5        1.63       11.62      6.58 o 
 -16   2   5       54.13       74.07      7.61 o 
 -15   2   5      350.69      372.92     18.02 o 
 -14   2   5       22.19       34.64      5.13 o 
 -13   2   5      333.10      317.66     15.45 o 
 -12   2   5      441.55      387.02     14.94 o 
 -11   2   5       91.87       70.29      4.48 o 
 -10   2   5      161.96      160.95      6.40 o 
  -9   2   5       50.94       63.11      3.32 o 
  -8   2   5      521.35      514.70     14.45 o 
  -7   2   5     1437.42     1449.97     35.95 o 
  -6   2   5       98.01       94.38      3.30 o 
  -5   2   5      790.40      802.37     17.23 o 
  -4   2   5       10.80       16.44      1.03 o 
  -3   2   5      420.67      411.35      9.12 o 
  -2   2   5       33.38       42.56      2.39 o 
  -1   2   5      106.98      136.88      4.85 o 
   0   2   5     1638.29     1639.73     33.23 o 
   1   2   5       14.60       11.74      1.00 o 
   2   2   5      877.06      852.96     18.56 o 
   3   2   5     1326.45     1290.92     28.89 o 
   4   2   5       17.92       19.25      1.68 o 
   5   2   5      541.24      530.32     12.36 o 
   6   2   5      115.92      120.39      4.26 o 
   7   2   5      805.16      737.36     20.39 o 
   8   2   5       65.59       66.47      4.05 o 
   9   2   5      244.97      231.86      8.42 o 
  10   2   5     1496.73     1346.19     40.79 o 
  11   2   5      139.36      129.69      7.84 o 
  12   2   5      458.57      411.39     22.53 o 
  13   2   5      121.88      118.81     10.47 o 
  14   2   5        1.89        0.75      4.67 o 
  15   2   5        0.64       -5.04      5.26 o 
  16   2   5        9.32       13.80      7.24 o 
 -17   3   5       13.60       12.18      6.28 o 
 -16   3   5        0.30       11.16      5.81 o 
 -15   3   5        1.04       -2.39      4.01 o 
 -14   3   5      273.26      292.40     15.18 o 
 -13   3   5       35.19       33.41      6.95 o 
 -12   3   5        3.03        4.30      2.78 o 
 -11   3   5        5.90        5.00      2.75 o 
 -10   3   5      827.40      800.05     25.45 o 
  -9   3   5      303.58      275.39     11.30 o 
  -8   3   5       73.29       82.35      3.78 o 
  -7   3   5       80.55       91.19      3.10 o 
  -6   3   5      665.58      701.08     14.14 o 
  -5   3   5      262.53      303.59      7.29 o 
  -4   3   5      269.40      213.88      5.68 o 
  -3   3   5      548.82      492.52     12.37 o 
  -2   3   5        0.27        1.58      1.30 o 
  -1   3   5     2053.75     2108.12     48.10 o 
   0   3   5       20.24       22.02      1.34 o 
   1   3   5      111.17       92.99      3.14 o 
   2   3   5      674.01      725.14     16.46 o 
   3   3   5     1176.97     1161.90     22.81 o 
   4   3   5     1177.56     1153.90     25.50 o 
   5   3   5      357.69      379.33     10.19 o 
   6   3   5        2.93       -1.56      1.56 o 
   7   3   5        2.73       -1.41      1.41 o 
   8   3   5        0.82        1.33      1.85 o 
   9   3   5      151.54      145.93      8.01 o 
  10   3   5       24.86       22.18      3.69 o 
  11   3   5      673.97      685.96     28.01 o 
  12   3   5      422.21      417.15     35.99 o 
  13   3   5      186.91      224.79     15.14 o 
  14   3   5       34.39       50.85      9.59 o 
  15   3   5        0.08        9.72      6.82 o 
  16   3   5       25.98       51.25     10.62 o 
 -16   4   5        2.59        3.90      5.73 o 
 -15   4   5      126.02      102.20     10.43 o 
 -14   4   5      110.11       80.11      7.77 o 
 -13   4   5      135.76      131.53      9.78 o 
 -12   4   5        3.16       -0.36      2.89 o 
 -11   4   5      795.59      767.01     26.34 o 
 -10   4   5      174.97      162.88      9.76 o 
  -9   4   5      271.06      292.28     11.61 o 
  -8   4   5      736.34      716.48     20.26 o 
  -7   4   5      125.16      160.10      4.94 o 
  -6   4   5      134.39      149.33      4.33 o 
  -5   4   5        6.66        3.49      1.57 o 
  -4   4   5       31.27       37.40      2.84 o 
  -3   4   5        5.22       12.26      1.69 o 
  -2   4   5      548.76      617.57     16.51 o 
  -1   4   5      125.82       98.57      4.11 o 
   0   4   5       98.12       90.94      3.45 o 
   1   4   5      577.73      586.27     13.90 o 
   2   4   5      318.78      279.74      7.53 o 
   3   4   5      189.70      213.69      6.12 o 
   4   4   5      651.62      677.47     16.15 o 
   5   4   5      257.39      256.62      6.85 o 
   6   4   5      155.09      139.03      5.16 o 
   7   4   5        6.94        3.83      2.24 o 
   8   4   5      454.83      442.20     15.26 o 
   9   4   5      136.97      155.89      7.70 o 
  10   4   5       29.81       29.32      4.12 o 
  11   4   5        4.05        7.54      4.06 o 
  12   4   5       62.90       80.06      8.66 o 
  13   4   5       42.04       61.34      8.24 o 
  14   4   5       28.84       57.44     10.66 o 
  15   4   5        0.48        9.53      7.57 o 
 -16   5   5        9.52       16.15      7.71 o 
 -15   5   5        2.64        3.30      6.22 o 
 -14   5   5       82.27       84.40      9.97 o 
 -13   5   5       17.55       15.50      4.40 o 
 -12   5   5       18.54       19.80      4.36 o 
 -11   5   5       19.09       12.64      3.92 o 
 -10   5   5       24.90       29.46      5.64 o 
  -9   5   5        0.22        0.22      2.75 o 
  -8   5   5       31.21       36.68      3.66 o 
  -7   5   5       21.68       18.18      2.53 o 
  -6   5   5       35.89       31.64      3.10 o 
  -5   5   5      367.76      358.80     11.34 o 
  -4   5   5      361.77      342.72     11.58 o 
  -3   5   5        2.34       -1.50      1.50 o 
  -2   5   5     1150.65     1165.34     29.76 o 
  -1   5   5       94.88       98.79      4.57 o 
   0   5   5      310.67      328.51      9.79 o 
   1   5   5      168.70      137.00      5.20 o 
   2   5   5      364.38      369.02     10.81 o 
   3   5   5      106.80      110.52      5.16 o 
   4   5   5        1.68        3.43      2.49 o 
   5   5   5      467.18      475.63     13.06 o 
   6   5   5      290.82      307.18     10.84 o 
   7   5   5        7.90        7.00      4.14 o 
   8   5   5        5.03        5.57      4.25 o 
   9   5   5      235.44      253.32      9.98 o 
  10   5   5       16.43       10.55      4.21 o 
  11   5   5        8.66        7.95      3.91 o 
  12   5   5      175.81      232.26     12.43 o 
  13   5   5       14.70       11.98      8.12 o 
  14   5   5        6.05       10.75      8.30 o 
 -14   6   5       71.51       67.76     11.33 o 
 -13   6   5        2.17        1.21      5.52 o 
 -12   6   5       10.56        7.83      4.46 o 
 -11   6   5       27.42       32.49      5.39 o 
 -10   6   5       35.08       32.31      6.11 o 
  -9   6   5       16.30       10.20      6.27 o 
  -8   6   5      442.23      431.72     29.37 o 
  -7   6   5       43.65       44.78      5.90 o 
  -6   6   5        3.73        2.85      3.47 o 
  -5   6   5       88.70       65.57      4.44 o 
  -4   6   5      440.69      400.68     13.96 o 
  -3   6   5       94.51      101.48      5.71 o 
  -2   6   5       39.70       46.59      4.53 o 
  -1   6   5       73.30       73.73      5.19 o 
   0   6   5        0.19       -1.96      2.33 o 
   1   6   5       31.62       30.78      3.67 o 
   2   6   5      130.82      109.07      6.32 o 
   3   6   5       88.28       76.68      6.58 o 
   4   6   5      775.25      796.82     24.15 o 
   5   6   5      155.37      155.79      8.15 o 
   6   6   5       23.72       17.92      4.69 o 
   7   6   5      242.54      259.61     17.11 o 
   8   6   5      411.79      425.76     23.74 o 
   9   6   5      176.28      191.36     11.89 o 
  10   6   5        0.05       10.13      4.78 o 
  11   6   5       45.79       38.18      6.13 o 
  12   6   5        9.10       15.93      7.94 o 
  13   6   5       49.98       42.97     18.68 o 
 -13   7   5        0.00        2.60      8.77 o 
 -12   7   5       58.35       42.54     11.11 o 
 -11   7   5       29.77       20.76      7.42 o 
 -10   7   5       77.75       92.00      8.63 o 
  -9   7   5        8.34        4.12     11.49 o 
  -8   7   5        8.00       12.77      8.43 o 
  -7   7   5        0.17        2.68      5.45 o 
  -6   7   5      447.88      444.98     29.60 o 
  -5   7   5       93.40       86.25      7.26 o 
  -4   7   5        4.18        7.99      4.26 o 
  -3   7   5       25.36       23.91      5.94 o 
  -2   7   5        8.84        8.84      4.99 o 
  -1   7   5        6.97       13.32      4.67 o 
   0   7   5        2.11       -1.64      2.59 o 
   1   7   5      211.85      210.23     13.82 o 
   2   7   5        1.69       -3.17      3.17 o 
   3   7   5      229.61      242.64     11.43 o 
   4   7   5      118.07      100.04      7.25 o 
   5   7   5       76.40       81.71      7.64 o 
   6   7   5      419.95      491.47     25.48 o 
   7   7   5       67.25       68.74     10.29 o 
   8   7   5      163.36      164.67     17.06 o 
   9   7   5       39.53       57.05     11.83 o 
  10   7   5       60.67       57.18     12.88 o 
  11   7   5       46.88       62.50     14.19 o 
  12   7   5        1.36       -4.40      8.75 o 
 -11   8   5       77.63       95.94     35.50 o 
 -10   8   5        0.00       -7.68      7.68 o 
  -9   8   5       66.68       71.89     12.66 o 
  -8   8   5      261.44      288.42     45.09 o 
  -7   8   5      132.09      145.51     13.77 o 
  -6   8   5       12.31       14.80      6.18 o 
  -5   8   5       59.00       63.02      8.26 o 
  -4   8   5      132.99      148.24     10.91 o 
  -3   8   5       19.05       20.36      6.05 o 
  -2   8   5       15.72       19.21      6.70 o 
  -1   8   5       14.11        6.85      3.44 o 
   0   8   5      127.86      133.32      8.91 o 
   1   8   5      183.49      175.91     11.05 o 
   2   8   5       27.95       22.97      5.61 o 
   3   8   5        0.45        1.49      4.84 o 
   4   8   5      107.85      102.96      8.82 o 
   5   8   5        2.69        1.87      5.09 o 
   6   8   5      210.58      227.73     17.09 o 
   7   8   5        2.05       -3.57      7.27 o 
   8   8   5        0.98       -5.27      8.42 o 
   9   8   5        4.63        3.14     13.08 o 
  10   8   5        2.71        4.46     10.21 o 
  -8   9   5       16.99       11.20     11.81 o 
  -7   9   5        1.59       -4.84      9.31 o 
  -6   9   5        5.58       -1.44      7.24 o 
  -5   9   5        0.24        8.43      7.84 o 
  -4   9   5       68.15       59.46      9.77 o 
  -3   9   5       59.83       48.88     10.69 o 
  -2   9   5       19.38       53.32     10.43 o 
  -1   9   5       38.36       26.82      5.41 o 
   0   9   5       13.57        8.44      5.76 o 
   1   9   5       42.42       45.93      8.32 o 
   2   9   5        4.11        2.57      6.94 o 
   3   9   5        5.08       -5.77      5.77 o 
   4   9   5        6.64       12.22      7.10 o 
   5   9   5      115.06      161.33     30.13 o 
   6   9   5        0.85       -7.02      7.27 o 
   7   9   5        8.73       -2.56      8.30 o 
  -4  10   5       13.74       26.39      9.61 o 
  -3  10   5        0.04       -0.13      7.69 o 
  -2  10   5        4.01       -4.27      7.27 o 
  -1  10   5        7.37        8.56      8.63 o 
   0  10   5        1.25        0.61      7.67 o 
   1  10   5        0.67        7.86     13.74 o 
   2  10   5        0.08        7.00      7.94 o 
 -18   0   6        9.98        5.61      8.87 o 
 -16   0   6       65.93       90.72     13.31 o 
 -14   0   6     1159.80     1159.95     65.51 o 
 -12   0   6      118.80      100.71     10.86 o 
 -10   0   6        0.90        6.27      2.04 o 
  -8   0   6       19.81       20.48      2.13 o 
  -6   0   6      226.60      351.11     12.26 o 
  -4   0   6        7.88        1.91      1.18 o 
  -2   0   6    12355.66    12300.20    344.74 o 
   0   0   6      360.12      439.11     13.31 o 
   2   0   6      205.91      221.82      6.54 o 
   4   0   6       11.81       13.19      1.97 o 
   6   0   6     1952.25     1977.41     69.37 o 
   8   0   6        6.61       12.96      2.62 o 
  10   0   6      570.16      500.30     24.95 o 
  12   0   6      202.46      222.97     18.16 o 
  14   0   6       24.42       35.78      8.90 o 
  16   0   6        3.40        4.67      9.34 o 
 -18   1   6       17.82       36.26      8.87 o 
 -17   1   6       42.62       38.46      7.51 o 
 -16   1   6       41.97       35.37      6.73 o 
 -15   1   6       35.70       36.18      5.44 o 
 -14   1   6      214.06      224.34     11.00 o 
 -13   1   6      142.19      129.27      9.19 o 
 -12   1   6      265.72      244.75     11.49 o 
 -11   1   6       68.75       64.76      4.57 o 
 -10   1   6      103.29      110.84      4.67 o 
  -9   1   6      850.88      911.65     22.90 o 
  -8   1   6      494.27      486.08     11.15 o 
  -7   1   6      203.11      230.38      5.95 o 
  -6   1   6      450.02      454.64     10.50 o 
  -5   1   6      801.84      787.45     17.09 o 
  -4   1   6      950.09      990.12     21.11 o 
  -3   1   6     1753.18     1671.59     34.60 o 
  -2   1   6     4034.86     4004.82     78.83 o 
  -1   1   6     5145.82     5339.01    101.74 o 
   0   1   6    11256.39    10710.77    212.21 o 
   1   1   6      546.70      614.67     12.88 o 
   2   1   6     5184.08     5192.50     99.79 o 
   3   1   6      286.57      296.63      7.13 o 
   4   1   6       68.95       65.27      2.58 o 
   5   1   6     2407.89     2476.38     58.19 o 
   6   1   6      448.09      550.24     14.68 o 
   7   1   6        4.37        4.61      1.49 o 
   8   1   6       29.24       21.15      2.32 o 
   9   1   6      579.33      625.98     17.70 o 
  10   1   6        2.99       -0.88      2.60 o 
  11   1   6      410.02      409.81     19.28 o 
  12   1   6       10.78        8.22      4.38 o 
  13   1   6      204.07      194.07     12.19 o 
  14   1   6       75.74       98.11      9.19 o 
  15   1   6        0.59        1.05      5.18 o 
  16   1   6        0.66        2.51      6.58 o 
 -18   2   6        0.37       12.24      7.24 o 
 -17   2   6        8.04        4.67      6.54 o 
 -16   2   6      131.65      160.56     15.03 o 
 -15   2   6        1.62        5.59      4.17 o 
 -14   2   6      105.41       92.86      7.52 o 
 -13   2   6      923.43      928.22     37.30 o 
 -12   2   6      445.18      404.01     14.80 o 
 -11   2   6      665.96      696.10     21.88 o 
 -10   2   6        7.01        4.45      3.27 o 
  -9   2   6      235.72      271.29      8.24 o 
  -8   2   6      218.06      188.44      5.99 o 
  -7   2   6      580.14      619.77     15.59 o 
  -6   2   6     2516.62     2551.12     54.09 o 
  -5   2   6       97.31      100.27      2.92 o 
  -4   2   6      690.57      801.17     15.77 o 
  -3   2   6     3549.22     3547.13     77.62 o 
  -2   2   6        4.30        2.85      0.81 o 
  -1   2   6      108.77      117.25      3.20 o 
   0   2   6     3422.47     3382.84     72.28 o 
   1   2   6      620.38      590.56     13.56 o 
   2   2   6     1967.29     2000.51     47.85 o 
   3   2   6       17.95       14.68      1.55 o 
   4   2   6      720.84      641.62     15.20 o 
   5   2   6     1397.68     1385.08     31.54 o 
   6   2   6      369.04      410.26     10.49 o 
   7   2   6      682.42      709.91     18.80 o 
   8   2   6      290.61      303.46      9.54 o 
   9   2   6     2671.61     2679.53     78.47 o 
  10   2   6      334.18      319.85     12.85 o 
  11   2   6      583.68      499.65     20.54 o 
  12   2   6      292.18      317.36     18.95 o 
  13   2   6        7.31        5.32      7.09 o 
  14   2   6      108.37      120.00     11.21 o 
  15   2   6       26.30       34.21     19.85 o 
  16   2   6       33.76       56.23     10.53 o 
 -17   3   6        1.02       13.46      7.69 o 
 -16   3   6        0.85        8.90      5.62 o 
 -15   3   6       89.81       82.66      9.31 o 
 -14   3   6        9.98        6.85      4.28 o 
 -13   3   6      216.49      201.76     22.28 o 
 -12   3   6       35.64       22.76      3.57 o 
 -11   3   6      857.54      813.99     27.47 o 
 -10   3   6        6.56        4.83      2.67 o 
  -9   3   6       69.75       55.09      3.33 o 
  -8   3   6       93.53       75.93      2.87 o 
  -7   3   6     1384.45     1330.15     29.02 o 
  -6   3   6      467.00      512.68     10.63 o 
  -5   3   6        0.49       -0.27      1.01 o 
  -4   3   6      388.81      415.77     10.42 o 
  -3   3   6      165.57      178.31      4.73 o 
  -2   3   6      575.87      539.77     13.34 o 
  -1   3   6        5.10        5.56      1.94 o 
   0   3   6     1198.36     1150.05     27.95 o 
   1   3   6       51.37       63.91      2.68 o 
   2   3   6      595.53      546.07     11.61 o 
   3   3   6      650.65      724.88     15.07 o 
   4   3   6      241.34      198.16      5.47 o 
   5   3   6      160.85      155.96      6.17 o 
   6   3   6     1012.62     1042.53     23.29 o 
   7   3   6       20.78       24.52      2.46 o 
   8   3   6      744.18      750.91     25.40 o 
   9   3   6     1976.67     2047.28     72.19 o 
  10   3   6        4.99        4.19      3.13 o 
  11   3   6        9.96        7.31      4.33 o 
  12   3   6      147.56      157.93     15.84 o 
  13   3   6      141.17      166.72     19.72 o 
  14   3   6       13.00       20.93      7.69 o 
  15   3   6        8.83       32.12      8.97 o 
 -17   4   6       48.96       36.90     17.28 o 
 -16   4   6       23.72       29.23      7.39 o 
 -15   4   6        0.01       -2.38      5.07 o 
 -14   4   6        3.37        8.40      4.66 o 
 -13   4   6       20.46       14.00      3.74 o 
 -12   4   6      108.79       91.65      8.64 o 
 -11   4   6      167.68      122.42      6.65 o 
 -10   4   6      220.69      223.98      9.36 o 
  -9   4   6      371.03      428.75     15.75 o 
  -8   4   6      267.46      255.91     10.07 o 
  -7   4   6      177.35      193.80      5.67 o 
  -6   4   6       36.78       54.35      2.42 o 
  -5   4   6      463.44      503.90     11.81 o 
  -4   4   6       82.50       75.24      3.13 o 
  -3   4   6        8.35        8.36      1.58 o 
  -2   4   6      592.56      663.99     16.34 o 
  -1   4   6      294.27      332.57      8.51 o 
   0   4   6     1391.17     1534.51     32.63 o 
   1   4   6       45.06       41.63      2.89 o 
   2   4   6       16.71       32.15      2.28 o 
   3   4   6      207.80      253.72      7.19 o 
   4   4   6       17.09       17.02      1.68 o 
   5   4   6      279.96      257.87      6.75 o 
   6   4   6       64.74       71.14      3.67 o 
   7   4   6      319.34      322.17      8.98 o 
   8   4   6       30.32       27.22      3.70 o 
   9   4   6      462.95      491.40     17.83 o 
  10   4   6        6.30       12.41      3.56 o 
  11   4   6      189.07      236.45     17.03 o 
  12   4   6       40.84       34.77      7.42 o 
  13   4   6      136.14      155.42     18.45 o 
  14   4   6        1.92        3.53      7.17 o 
  15   4   6       78.06      144.75     28.73 o 
 -16   5   6       80.15       69.91     20.62 o 
 -15   5   6       42.44       45.73      8.37 o 
 -14   5   6       89.29       83.34      8.06 o 
 -13   5   6        5.04        3.20      3.88 o 
 -12   5   6        2.54        5.29      3.90 o 
 -11   5   6        0.53        0.05      3.36 o 
 -10   5   6      167.86      159.11     14.65 o 
  -9   5   6      114.66      106.18      9.98 o 
  -8   5   6       10.76       11.90      2.94 o 
  -7   5   6      751.63      695.92     21.91 o 
  -6   5   6      258.53      239.21      9.49 o 
  -5   5   6      492.07      448.39     13.02 o 
  -4   5   6        0.14       -0.79      1.72 o 
  -3   5   6      132.69      126.56      5.07 o 
  -2   5   6        3.59        3.64      2.24 o 
  -1   5   6      113.26      120.62      4.15 o 
   0   5   6       57.03       80.51      4.40 o 
   1   5   6        4.43       12.83      2.18 o 
   2   5   6      107.38      108.06      5.19 o 
   3   5   6       58.02       70.89      4.31 o 
   4   5   6        0.04        1.21      2.25 o 
   5   5   6     2867.09     2779.73     63.79 o 
   6   5   6      397.87      397.84     12.02 o 
   7   5   6       48.08       38.61      4.70 o 
   8   5   6      366.58      391.33     14.29 o 
   9   5   6      115.15      121.93      6.78 o 
  10   5   6      264.12      277.86     12.07 o 
  11   5   6       38.18       39.20      7.62 o 
  12   5   6       17.02        8.60      6.71 o 
  13   5   6        9.01      -28.03     28.03 o 
  14   5   6       72.59       74.27     23.82 o 
 -15   6   6        0.69       12.61     13.08 o 
 -14   6   6       35.79       40.84      7.88 o 
 -13   6   6        7.71        5.35      5.86 o 
 -12   6   6       29.31       31.88      9.68 o 
 -11   6   6      108.17       89.74      7.67 o 
 -10   6   6       43.26       42.47      5.60 o 
  -9   6   6      297.81      301.63     22.67 o 
  -8   6   6        0.00       -2.70      2.70 o 
  -7   6   6      320.80      322.07     19.08 o 
  -6   6   6       31.28       36.76      4.53 o 
  -5   6   6       26.60       16.78      4.02 o 
  -4   6   6       44.32       45.68      4.88 o 
  -3   6   6       93.17       88.22      6.41 o 
  -2   6   6      460.99      466.50     18.01 o 
  -1   6   6      126.29      133.93      7.99 o 
   0   6   6       47.45       47.23      3.88 o 
   1   6   6      295.37      285.13     13.84 o 
   2   6   6       46.63       67.34      5.17 o 
   3   6   6        6.09        6.35      3.18 o 
   4   6   6        7.77        5.99      3.54 o 
   5   6   6      100.09       91.18      6.35 o 
   6   6   6      118.69      222.00     15.43 o 
   7   6   6      170.56      165.17     14.29 o 
   8   6   6      143.19      156.71     13.91 o 
   9   6   6        5.02       15.58     10.03 o 
  10   6   6       22.03       24.52      7.98 o 
  11   6   6        0.26       12.51      5.21 o 
  12   6   6        0.19        3.06      9.41 o 
  13   6   6       37.99       77.54     23.82 o 
 -13   7   6       18.73        2.90     13.19 o 
 -12   7   6      149.71      167.91     26.70 o 
 -11   7   6        0.39        6.13      5.28 o 
 -10   7   6      310.36      309.96     23.45 o 
  -9   7   6       83.93       93.28      9.74 o 
  -8   7   6       91.18       90.60      7.82 o 
  -7   7   6       47.33       46.00      8.16 o 
  -6   7   6       27.66       27.28      7.73 o 
  -5   7   6       53.78       59.36      6.54 o 
  -4   7   6        1.65        7.89      4.36 o 
  -3   7   6        7.85        7.19      5.62 o 
  -2   7   6       13.37        7.15      4.55 o 
  -1   7   6       56.40       54.35      4.66 o 
   0   7   6      358.71      348.50     16.15 o 
   1   7   6        0.16       -3.46      4.59 o 
   2   7   6      171.21      184.89     11.91 o 
   3   7   6       69.14       76.84      6.32 o 
   4   7   6      268.31      292.63     17.37 o 
   5   7   6      269.02      277.77     21.62 o 
   6   7   6       20.84       24.61      8.07 o 
   7   7   6        3.21        4.54      6.63 o 
   8   7   6       47.29       68.63     10.83 o 
   9   7   6      110.81      138.38     16.31 o 
  10   7   6       15.17       20.67     11.44 o 
  11   7   6        1.93       -8.90      9.37 o 
 -11   8   6        0.22        0.14     10.65 o 
 -10   8   6        4.39        9.05      5.55 o 
  -9   8   6        3.19        0.78      7.98 o 
  -8   8   6       76.58       86.13     13.14 o 
  -7   8   6        9.22       15.30      8.82 o 
  -6   8   6       42.69       39.49      7.38 o 
  -5   8   6       19.13        8.35      8.45 o 
  -4   8   6      131.03      149.08     11.29 o 
  -3   8   6      194.75      192.46     13.59 o 
  -2   8   6       56.53       54.31      8.51 o 
  -1   8   6      150.98      160.50      9.89 o 
   0   8   6        0.24       -2.18      3.88 o 
   1   8   6       31.07       34.99      6.25 o 
   2   8   6        0.03       -2.81      4.56 o 
   3   8   6       36.69       39.01      8.53 o 
   4   8   6      149.21      173.54     14.83 o 
   5   8   6        0.11       -3.18      6.25 o 
   6   8   6       15.91       10.43      7.99 o 
   7   8   6      277.28      296.50     29.37 o 
   8   8   6        8.45        2.32      8.26 o 
   9   8   6       13.37       25.58     11.56 o 
  -8   9   6       18.39       33.86     13.34 o 
  -7   9   6        7.17        0.79     10.15 o 
  -6   9   6       10.73        2.49      7.80 o 
  -5   9   6        1.26        3.61      7.64 o 
  -4   9   6      114.20      133.47     12.71 o 
  -3   9   6        7.46       -1.96      7.85 o 
  -2   9   6       15.71       12.38      4.37 o 
  -1   9   6        2.39        1.57      6.85 o 
   0   9   6        8.62       17.71      8.32 o 
   1   9   6       20.03       14.21      5.98 o 
   2   9   6       13.97       16.39      6.18 o 
   3   9   6       10.84       17.78      6.50 o 
   4   9   6        3.72        1.58      7.21 o 
   5   9   6        8.30        3.66      8.00 o 
   6   9   6       34.89       55.15     11.32 o 
   7   9   6        9.04       25.74     10.14 o 
  -3  10   6        0.00        4.89      8.51 o 
  -2  10   6       16.23        5.00      8.09 o 
  -1  10   6        5.37       -4.46      9.30 o 
   0  10   6        4.73       18.81      8.97 o 
   1  10   6        0.42       11.48     12.50 o 
 -17   0   7      134.13      159.75     21.95 o 
 -15   0   7       76.59       95.01     23.59 o 
 -13   0   7       45.74       44.67      6.13 o 
 -11   0   7      553.55      611.19     22.52 o 
  -9   0   7      558.99      597.62     18.70 o 
  -7   0   7     3694.93     3510.05    109.18 o 
  -5   0   7      167.70      123.47      5.74 o 
  -3   0   7     8375.73     9201.09    257.22 o 
  -1   0   7    28404.09    28318.92    780.23 o 
   1   0   7      146.29      160.61      5.29 o 
   3   0   7     8109.59     7967.21    209.29 o 
   5   0   7      975.62      953.50     37.57 o 
   7   0   7      124.15      108.69      7.23 o 
   9   0   7      319.37      268.16     15.84 o 
  11   0   7       77.30       62.30      9.37 o 
  13   0   7       69.14       96.77     12.71 o 
  15   0   7        1.39        1.39      7.07 o 
 -18   1   7       29.22       54.49     10.51 o 
 -17   1   7       11.41       16.74      6.44 o 
 -16   1   7      160.32      166.08     16.69 o 
 -15   1   7       32.96       22.28      5.03 o 
 -14   1   7      127.36      129.77      7.94 o 
 -13   1   7      782.49      764.92     37.63 o 
 -12   1   7     1327.14     1278.00     40.81 o 
 -11   1   7      229.15      211.14      7.88 o 
 -10   1   7      336.02      346.66     10.22 o 
  -9   1   7      358.19      379.54      9.23 o 
  -8   1   7       45.68       44.10      2.16 o 
  -7   1   7       17.00       14.02      1.38 o 
  -6   1   7      405.04      403.97      9.55 o 
  -5   1   7     1256.12     1219.74     24.96 o 
  -4   1   7       62.65       90.27      2.67 o 
  -3   1   7     3074.45     3063.21     63.21 o 
  -2   1   7    10508.56    10526.16    216.20 o 
  -1   1   7      459.09      468.78      9.60 o 
   0   1   7       38.19       52.06      1.83 o 
   1   1   7     3404.47     3407.20     65.92 o 
   2   1   7     3014.65     3117.35     62.64 o 
   3   1   7     3445.44     3384.46     75.11 o 
   4   1   7     1436.92     1412.31     32.06 o 
   5   1   7      268.91      219.54      7.87 o 
   6   1   7      844.11      901.76     23.24 o 
   7   1   7      116.24      128.73      5.23 o 
   8   1   7      384.40      383.10     11.52 o 
   9   1   7       54.49       48.43      3.29 o 
  10   1   7     2533.99     2336.79     73.24 o 
  11   1   7      140.12      144.00      9.93 o 
  12   1   7       13.37       12.90      4.65 o 
  13   1   7        2.84        0.68      4.23 o 
  14   1   7       28.23       17.47      6.59 o 
  15   1   7        3.43        4.26      5.65 o 
  16   1   7       44.02       69.51     14.48 o 
 -18   2   7        8.91       21.95      8.38 o 
 -17   2   7        4.97       10.14      5.72 o 
 -16   2   7      177.69      187.74     16.59 o 
 -15   2   7      170.97      157.80     10.19 o 
 -14   2   7        2.84        4.08      3.90 o 
 -13   2   7       55.35       59.56      5.96 o 
 -12   2   7       93.40       78.95     10.79 o 
 -11   2   7      416.86      356.42     12.53 o 
 -10   2   7        2.39        0.47      1.95 o 
  -9   2   7       78.05       78.20      3.85 o 
  -8   2   7        9.72       16.37      1.69 o 
  -7   2   7     1755.33     1738.08     39.32 o 
  -6   2   7        4.19       17.48      1.43 o 
  -5   2   7      385.76      446.07     10.16 o 
  -4   2   7        0.46        2.40      0.91 o 
  -3   2   7      506.03      474.52     10.79 o 
  -2   2   7      766.18      717.38     14.41 o 
  -1   2   7      388.59      425.40      9.62 o 
   0   2   7      291.37      257.02      7.41 o 
   1   2   7     2056.03     1879.48     43.07 o 
   2   2   7       24.96       17.99      1.61 o 
   3   2   7      171.17      184.97      5.83 o 
   4   2   7       14.98       20.06      2.10 o 
   5   2   7     1843.39     1887.36     42.68 o 
   6   2   7      948.03     1014.63     23.78 o 
   7   2   7        8.83        7.34      1.80 o 
   8   2   7      351.95      347.74     15.64 o 
   9   2   7        0.27        2.52      2.70 o 
  10   2   7       51.26       40.18      4.71 o 
  11   2   7      143.55      120.78      7.74 o 
  12   2   7       77.08       78.04      8.81 o 
  13   2   7        0.01        0.98      4.80 o 
  14   2   7        4.60        8.97      5.50 o 
  15   2   7        2.40       -0.37      6.22 o 
  16   2   7        3.80       10.60      7.42 o 
 -17   3   7       30.88       50.92     12.11 o 
 -16   3   7      142.81      126.58     11.21 o 
 -15   3   7      361.48      358.45     18.02 o 
 -14   3   7       31.19       36.23      5.61 o 
 -13   3   7       47.74       47.44      6.05 o 
 -12   3   7      223.33      227.27     13.79 o 
 -11   3   7       32.07       34.65      3.80 o 
 -10   3   7       11.30        8.93      3.13 o 
  -9   3   7      523.72      574.55     17.76 o 
  -8   3   7      306.21      292.13     10.39 o 
  -7   3   7      246.04      270.98      7.90 o 
  -6   3   7       45.02       39.07      1.83 o 
  -5   3   7       62.98       68.04      3.14 o 
  -4   3   7     3352.96     3320.90     68.17 o 
  -3   3   7      421.23      454.66     10.36 o 
  -2   3   7        1.80        7.50      1.24 o 
  -1   3   7       71.82      111.24      4.28 o 
   0   3   7      209.48      226.92      7.18 o 
   1   3   7      336.99      301.15      7.99 o 
   2   3   7     1300.68     1399.99     28.85 o 
   3   3   7     2638.50     2747.67     60.37 o 
   4   3   7     1188.16     1254.95     28.95 o 
   5   3   7     1337.69     1405.97     36.04 o 
   6   3   7        2.02        7.77      1.84 o 
   7   3   7      229.16      244.37      8.50 o 
   8   3   7      401.44      359.25     13.73 o 
   9   3   7     1126.36     1127.94     41.28 o 
  10   3   7        1.47       -2.66      2.66 o 
  11   3   7      436.14      444.30     25.15 o 
  12   3   7      182.50      184.09     18.48 o 
  13   3   7       12.55       10.85      5.64 o 
  14   3   7        1.24        4.60      7.71 o 
  15   3   7       31.84       45.10      9.94 o 
 -17   4   7        2.58        1.10      8.29 o 
 -16   4   7       51.88       67.66      9.11 o 
 -15   4   7       32.81       28.57      7.73 o 
 -14   4   7        0.64        3.46      4.73 o 
 -13   4   7       19.96       18.33      4.10 o 
 -12   4   7       27.23       22.74      3.76 o 
 -11   4   7      307.79      302.43     12.45 o 
 -10   4   7       49.88       61.36      4.76 o 
  -9   4   7      101.76      120.33      6.00 o 
  -8   4   7      183.34      200.71      6.55 o 
  -7   4   7       36.07       40.59      2.58 o 
  -6   4   7        7.11        3.83      1.43 o 
  -5   4   7      246.06      263.92      6.89 o 
  -4   4   7      143.42      140.62      4.01 o 
  -3   4   7       19.94       31.88      2.03 o 
  -2   4   7      217.50      238.70      6.87 o 
  -1   4   7     1993.22     2081.64     47.65 o 
   0   4   7      148.18      126.23      4.44 o 
   1   4   7      802.11      757.65     18.54 o 
   2   4   7      479.00      505.63     12.40 o 
   3   4   7        7.26        9.04      1.91 o 
   4   4   7       23.10       22.78      1.69 o 
   5   4   7      127.02      134.15      5.60 o 
   6   4   7     1967.42     1903.03     47.05 o 
   7   4   7      535.30      533.93     14.21 o 
   8   4   7       27.88       30.74      3.84 o 
   9   4   7      124.58      148.65      9.32 o 
  10   4   7      422.21      466.81     21.84 o 
  11   4   7      173.07      210.85     12.73 o 
  12   4   7       27.79       32.28     11.13 o 
  13   4   7       14.18        0.37     15.88 o 
  14   4   7       62.71       76.61     14.25 o 
  15   4   7        9.84       30.32      9.37 o 
 -16   5   7       49.14       63.98     12.88 o 
 -15   5   7        0.00       -1.83      5.73 o 
 -14   5   7       11.45       10.32      5.09 o 
 -13   5   7       97.00       86.09     10.47 o 
 -12   5   7      145.36      137.34     10.73 o 
 -11   5   7      553.91      505.97     20.31 o 
 -10   5   7        4.16        5.39      3.66 o 
  -9   5   7       36.62       37.16      4.56 o 
  -8   5   7      333.51      332.86     12.62 o 
  -7   5   7       46.80       58.89      4.25 o 
  -6   5   7       63.97       58.65      4.18 o 
  -5   5   7      108.03      118.17      4.18 o 
  -4   5   7      107.14      114.68      4.15 o 
  -3   5   7      589.78      623.50     14.52 o 
  -2   5   7        0.49       -0.67      1.26 o 
  -1   5   7      407.41      379.92     12.01 o 
   0   5   7      139.98      157.51      6.30 o 
   1   5   7      504.06      499.30     15.35 o 
   2   5   7       64.82       75.41      4.47 o 
   3   5   7      147.55      129.84      6.44 o 
   4   5   7      212.95      238.76      7.93 o 
   5   5   7      418.18      409.65     12.32 o 
   6   5   7        0.01        2.09      2.83 o 
   7   5   7      338.50      351.08     14.91 o 
   8   5   7      171.40      206.36      8.54 o 
   9   5   7      225.15      230.49     10.58 o 
  10   5   7       89.84       94.60      8.14 o 
  11   5   7       19.02       14.93      5.64 o 
  12   5   7       25.09        9.61     14.95 o 
  13   5   7       18.22       13.96     25.92 o 
  14   5   7        4.61      -13.55     13.55 o 
 -15   6   7       24.26       16.35     14.01 o 
 -14   6   7       17.41       16.92      6.28 o 
 -13   6   7       22.91       17.54     11.26 o 
 -12   6   7        8.47       14.52      4.94 o 
 -11   6   7       43.69       47.64      5.97 o 
 -10   6   7       82.60       84.39      9.33 o 
  -9   6   7      445.94      415.81     33.34 o 
  -8   6   7       35.45       32.16      4.76 o 
  -7   6   7        1.85        4.69      3.32 o 
  -6   6   7       35.12       48.83      4.30 o 
  -5   6   7       55.66       54.04      5.17 o 
  -4   6   7        4.10       -0.28      3.44 o 
  -3   6   7     1497.34     1482.60     52.90 o 
  -2   6   7       64.82       65.76      4.46 o 
  -1   6   7      190.72      196.28      8.39 o 
   0   6   7       87.69       84.18      5.64 o 
   1   6   7       13.77       23.84      3.78 o 
   2   6   7      556.94      582.20     19.56 o 
   3   6   7       54.65       48.90      4.62 o 
   4   6   7      208.10      192.12      9.40 o 
   5   6   7      191.83      220.88     10.10 o 
   6   6   7       41.41       44.85      8.51 o 
   7   6   7      134.88      151.74     20.70 o 
   8   6   7        0.57        3.14      6.51 o 
   9   6   7       20.66       24.44      5.08 o 
  10   6   7        0.46       -0.23      4.79 o 
  11   6   7       87.14      110.02     15.47 o 
  12   6   7      150.69      200.93     23.20 o 
  13   6   7       45.61       55.58     22.42 o 
 -13   7   7       17.35        1.67     15.81 o 
 -12   7   7        1.08       13.00      9.45 o 
 -11   7   7      150.58      145.75     18.14 o 
 -10   7   7       90.46       67.09     17.26 o 
  -9   7   7       19.46       23.78      5.68 o 
  -8   7   7      136.07      126.30     10.58 o 
  -7   7   7        0.11        4.70      3.42 o 
  -6   7   7       37.60       46.41      7.16 o 
  -5   7   7      133.10      150.18     11.25 o 
  -4   7   7        4.07        1.58      4.02 o 
  -3   7   7       24.95       16.24      3.21 o 
  -2   7   7      230.51      257.67     15.67 o 
  -1   7   7      211.02      210.00     14.70 o 
   0   7   7       28.20       17.73      4.61 o 
   1   7   7       27.41       21.73      4.56 o 
   2   7   7       74.94       89.71      7.01 o 
   3   7   7      140.37      142.14      8.29 o 
   4   7   7       17.73       23.52      4.60 o 
   5   7   7       66.25       83.13      8.67 o 
   6   7   7      279.65      297.66     19.25 o 
   7   7   7        6.78       48.64     16.94 o 
   8   7   7        0.00       -1.92      6.68 o 
   9   7   7        0.38       -0.45     11.21 o 
  10   7   7        5.50        4.67      9.41 o 
  11   7   7        5.39       -3.04     17.52 o 
 -11   8   7       74.29       56.37     16.88 o 
 -10   8   7       25.86        8.66      9.18 o 
  -9   8   7       35.79       26.04      9.17 o 
  -8   8   7        8.73        7.55      4.79 o 
  -7   8   7      101.04      128.12     16.83 o 
  -6   8   7      191.99      199.83     17.29 o 
  -5   8   7       17.52       11.47      6.23 o 
  -4   8   7        0.65       -2.80      3.69 o 
  -3   8   7        3.40        1.77      4.70 o 
  -2   8   7        0.36        3.23      3.65 o 
  -1   8   7        2.75        3.95      4.07 o 
   0   8   7       18.71       12.35      5.21 o 
   1   8   7       42.03       52.20      7.12 o 
   2   8   7        4.35       -4.38      4.80 o 
   3   8   7        0.03        1.92      5.67 o 
   4   8   7       16.84       14.18      6.13 o 
   5   8   7       90.70       94.54     11.82 o 
   6   8   7        6.73        7.62      7.89 o 
   7   8   7        1.24       -0.51      7.42 o 
   8   8   7        0.17       -0.94      7.81 o 
   9   8   7        0.65       -4.86      9.74 o 
  -8   9   7       40.68       39.30     12.99 o 
  -7   9   7       37.57       38.45     13.64 o 
  -6   9   7       15.83       26.14      8.92 o 
  -5   9   7       12.62       22.24      7.88 o 
  -4   9   7       63.65       50.83      8.36 o 
  -3   9   7       38.10       30.54      6.70 o 
  -2   9   7       75.75       74.48      7.19 o 
  -1   9   7       23.69       17.07      6.56 o 
   0   9   7       44.91       46.07      9.98 o 
   1   9   7        0.42       -5.29      5.32 o 
   2   9   7        8.01       10.57      5.96 o 
   3   9   7       30.82       22.21      6.67 o 
   4   9   7       27.23       38.15     10.23 o 
   5   9   7       22.64       25.00      9.97 o 
   6   9   7       51.20       43.66     11.95 o 
  -3  10   7        6.35       22.89     14.95 o 
  -2  10   7       27.28       33.31     14.46 o 
  -1  10   7        0.38       -5.60      7.58 o 
   0  10   7       85.15      110.72     15.42 o 
   1  10   7       39.32       78.03     24.76 o 
 -18   0   8       15.72       44.37     13.08 o 
 -16   0   8       10.70       34.10     12.61 o 
 -14   0   8     2395.24     2375.15    118.34 o 
 -12   0   8      545.29      448.38     22.17 o 
 -10   0   8     2158.85     2055.89     60.52 o 
  -8   0   8       24.24       32.60      2.80 o 
  -6   0   8      904.24     1082.36     34.71 o 
  -4   0   8      199.34      217.37      8.99 o 
  -2   0   8     7322.80     7654.85    215.20 o 
   0   0   8     3002.04     3091.83     87.78 o 
   2   0   8    16145.85    15751.51    413.67 o 
   4   0   8       26.71       26.73      2.53 o 
   6   0   8     1151.18     1198.99     48.17 o 
   8   0   8     1845.20     1688.17     65.12 o 
  10   0   8      189.08      162.35     11.20 o 
  12   0   8       16.41       24.52      7.60 o 
  14   0   8       80.74       74.34     12.22 o 
  16   0   8       36.08       33.63     14.01 o 
 -18   1   8        3.68        6.31      6.31 o 
 -17   1   8       10.61        6.71      5.21 o 
 -16   1   8      132.73      148.16     10.45 o 
 -15   1   8       34.09       26.59      5.93 o 
 -14   1   8       25.40       25.97      4.42 o 
 -13   1   8       31.82       33.11      4.30 o 
 -12   1   8      192.56      196.06      8.79 o 
 -11   1   8        1.78       -0.11      1.83 o 
 -10   1   8        8.04        6.97      1.32 o 
  -9   1   8        1.88       -0.98      1.14 o 
  -8   1   8        2.67       -1.16      1.16 o 
  -7   1   8      447.57      448.83     10.59 o 
  -6   1   8      313.63      334.25      8.06 o 
  -5   1   8     4398.47     4392.62    101.05 o 
  -4   1   8     6126.97     6434.64    138.13 o 
  -3   1   8     8091.05     7854.29    168.92 o 
  -2   1   8      236.25      270.78      5.93 o 
  -1   1   8      404.99      365.34      8.04 o 
   0   1   8     1153.62     1043.53     21.50 o 
   1   1   8      831.80      791.35     16.70 o 
   2   1   8        4.08        6.02      1.17 o 
   3   1   8     2337.03     2646.61     58.07 o 
   4   1   8       68.95       73.30      3.51 o 
   5   1   8      414.91      457.77     10.99 o 
   6   1   8       63.63       63.52      3.07 o 
   7   1   8      143.04      121.55      4.61 o 
   8   1   8       20.86       15.07      2.35 o 
   9   1   8      537.47      476.47     16.91 o 
  10   1   8      164.47      134.20      7.99 o 
  11   1   8      168.21      182.92     11.34 o 
  12   1   8      116.31      115.78      9.09 o 
  13   1   8       49.36       31.82      8.16 o 
  14   1   8        7.76        4.14      5.79 o 
  15   1   8        1.53        2.41      6.43 o 
  16   1   8        8.73       24.90      8.51 o 
 -18   2   8        5.12       14.05      7.60 o 
 -17   2   8       56.52       73.76      8.75 o 
 -16   2   8       50.02       56.95      6.90 o 
 -15   2   8       77.87       80.28      7.35 o 
 -14   2   8       17.20       20.20      5.06 o 
 -13   2   8      173.55      178.60     12.05 o 
 -12   2   8       64.68       66.72      6.13 o 
 -11   2   8       98.17      102.24      7.30 o 
 -10   2   8      246.69      275.79      8.73 o 
  -9   2   8       25.12       19.82      1.79 o 
  -8   2   8      303.66      318.86      8.74 o 
  -7   2   8        4.94        2.99      1.04 o 
  -6   2   8      302.33      292.47      7.41 o 
  -5   2   8       24.06       24.72      1.59 o 
  -4   2   8        5.53        4.49      0.90 o 
  -3   2   8      104.30      124.19      4.13 o 
  -2   2   8       83.96       69.84      2.20 o 
  -1   2   8      453.40      464.77     11.77 o 
   0   2   8      261.17      264.85      6.50 o 
   1   2   8       40.07       33.93      2.36 o 
   2   2   8     5882.48     6021.55    131.18 o 
   3   2   8        1.99        2.68      1.50 o 
   4   2   8       94.23       78.28      3.21 o 
   5   2   8       69.04       85.51      4.59 o 
   6   2   8       37.24       36.81      2.40 o 
   7   2   8      388.59      393.71     11.22 o 
   8   2   8       76.96       92.88      4.84 o 
   9   2   8       28.33       30.40      3.78 o 
  10   2   8       72.50       54.91      5.20 o 
  11   2   8       56.25       53.96      5.49 o 
  12   2   8      179.00      200.62     27.14 o 
  13   2   8        1.75        3.48      5.15 o 
  14   2   8       80.66       50.35     10.09 o 
  15   2   8        5.94        4.30      7.00 o 
 -17   3   8       20.26       24.74      7.00 o 
 -16   3   8       25.21       21.50      7.71 o 
 -15   3   8        2.20        4.74      4.38 o 
 -14   3   8        1.01       -3.19      3.52 o 
 -13   3   8      600.34      615.82     36.33 o 
 -12   3   8       16.26        7.84      3.46 o 
 -11   3   8      889.58      844.85     30.93 o 
 -10   3   8      190.91      233.66      9.81 o 
  -9   3   8      203.73      220.53      9.76 o 
  -8   3   8       69.67       78.07      3.41 o 
  -7   3   8      334.36      324.50      8.45 o 
  -6   3   8     1215.54     1318.65     28.44 o 
  -5   3   8        0.25        0.53      1.08 o 
  -4   3   8        5.29       14.77      1.36 o 
  -3   3   8      196.77      170.57      5.24 o 
  -2   3   8      122.90      154.48      6.05 o 
  -1   3   8      182.28      188.07      6.29 o 
   0   3   8      585.58      602.52     18.58 o 
   1   3   8     5548.31     5734.11    134.01 o 
   2   3   8     2417.80     2431.36     53.23 o 
   3   3   8        0.03       -1.30      1.30 o 
   4   3   8     1820.45     1803.76     42.50 o 
   5   3   8      442.29      450.59     13.05 o 
   6   3   8      736.50      695.71     18.15 o 
   7   3   8      120.59      113.73      5.75 o 
   8   3   8      129.78      124.38      8.17 o 
   9   3   8       84.49       93.63      6.59 o 
  10   3   8      260.45      267.86     12.64 o 
  11   3   8      260.19      267.73     16.47 o 
  12   3   8        9.99       11.28      5.16 o 
  13   3   8      170.77      205.81     15.07 o 
  14   3   8        0.91        2.74      8.64 o 
  15   3   8        1.84       13.13      9.58 o 
 -17   4   8        6.84        7.54      9.05 o 
 -16   4   8       36.85       43.02      8.00 o 
 -15   4   8      288.84      318.99     19.52 o 
 -14   4   8       66.66       80.22      7.87 o 
 -13   4   8       11.83        9.51      4.43 o 
 -12   4   8      324.38      315.32     12.97 o 
 -11   4   8        7.27        2.98      2.96 o 
 -10   4   8      384.65      381.14     14.52 o 
  -9   4   8       94.80       95.14      6.76 o 
  -8   4   8       50.92       54.81      4.15 o 
  -7   4   8       76.32       76.80      4.95 o 
  -6   4   8      225.31      224.56      6.56 o 
  -5   4   8       55.41       58.83      2.58 o 
  -4   4   8     1282.21     1257.52     28.36 o 
  -3   4   8      563.56      586.95     13.89 o 
  -2   4   8      932.45      959.50     26.09 o 
  -1   4   8       47.23       46.95      2.57 o 
   0   4   8       23.27       29.32      2.25 o 
   1   4   8        2.23       -1.43      1.52 o 
   2   4   8      247.95      295.16      8.77 o 
   3   4   8      859.27      908.88     21.43 o 
   4   4   8        3.11        4.33      1.49 o 
   5   4   8      415.99      490.35     14.38 o 
   6   4   8      388.19      377.72     11.83 o 
   7   4   8     1018.83     1023.45     29.86 o 
   8   4   8     1035.80     1033.72     32.20 o 
   9   4   8       85.49       85.29      6.22 o 
  10   4   8      118.43      109.84      8.38 o 
  11   4   8      178.39      208.44     17.37 o 
  12   4   8      112.77      123.80     12.66 o 
  13   4   8       11.35       19.25      7.56 o 
  14   4   8       13.61       21.86      8.70 o 
 -16   5   8      121.97      165.01     14.32 o 
 -15   5   8        1.69        0.03      6.02 o 
 -14   5   8       20.54        9.69      6.36 o 
 -13   5   8      113.60      116.41     11.78 o 
 -12   5   8        0.76       -1.23      3.37 o 
 -11   5   8       73.43       74.75     10.59 o 
 -10   5   8       34.61       32.58      4.79 o 
  -9   5   8       64.63       53.73      5.29 o 
  -8   5   8        1.38        1.16      2.63 o 
  -7   5   8       61.93       50.31      4.38 o 
  -6   5   8      231.91      235.82      8.08 o 
  -5   5   8       26.66       34.69      3.31 o 
  -4   5   8      329.29      287.76      8.24 o 
  -3   5   8      161.43      161.51      5.24 o 
  -2   5   8       82.25       81.50      4.14 o 
  -1   5   8       18.34       28.41      4.03 o 
   0   5   8        0.00       -0.38      2.49 o 
   1   5   8       84.67       78.59      5.10 o 
   2   5   8       93.82      104.97      6.03 o 
   3   5   8       20.87       18.30      3.33 o 
   4   5   8        6.11        3.41      3.01 o 
   5   5   8      452.37      468.12     15.33 o 
   6   5   8      593.29      596.32     19.74 o 
   7   5   8      308.50      318.48     16.21 o 
   8   5   8       28.75       29.79      7.15 o 
   9   5   8       14.03       12.12      5.80 o 
  10   5   8       72.79       69.01      7.29 o 
  11   5   8       15.72       15.97      5.91 o 
  12   5   8       12.16        6.18     24.29 o 
  13   5   8        0.18      -10.55     10.55 o 
 -14   6   8       83.15       14.52     14.35 o 
 -13   6   8       75.00       49.49     10.47 o 
 -12   6   8        5.31        2.59      5.86 o 
 -11   6   8       30.15       22.46      8.02 o 
 -10   6   8      265.99      253.97     25.89 o 
  -9   6   8        7.92        7.13      4.71 o 
  -8   6   8       32.88       38.55      5.58 o 
  -7   6   8      713.59      698.63     41.63 o 
  -6   6   8      145.56      138.95     14.92 o 
  -5   6   8      128.84      113.78      6.22 o 
  -4   6   8      221.05      225.21      9.37 o 
  -3   6   8       12.54        7.10      2.66 o 
  -2   6   8        5.78        1.94      2.36 o 
  -1   6   8       75.98       74.15      4.94 o 
   0   6   8      417.88      423.14     14.98 o 
   1   6   8       48.82       49.59      4.58 o 
   2   6   8        9.39       13.78      3.77 o 
   3   6   8       11.10       12.32      3.68 o 
   4   6   8       70.38       73.10      5.83 o 
   5   6   8       45.33       33.08      5.33 o 
   6   6   8      190.81      189.86     18.20 o 
   7   6   8       21.86       16.08      7.59 o 
   8   6   8       75.84       64.29     10.43 o 
   9   6   8       21.83       21.16      7.69 o 
  10   6   8       10.47       16.25      6.06 o 
  11   6   8       71.50       91.57     37.13 o 
  12   6   8       68.00       82.21     24.76 o 
 -13   7   8       78.09       60.80     28.75 o 
 -12   7   8        3.43       -0.20      8.36 o 
 -11   7   8      236.93      235.66     31.32 o 
 -10   7   8       46.09       47.40      8.09 o 
  -9   7   8       72.14       69.94      9.78 o 
  -8   7   8       53.40       54.75      7.76 o 
  -7   7   8       69.10       41.74      5.55 o 
  -6   7   8       51.75       62.89      6.01 o 
  -5   7   8      141.44      126.03      8.39 o 
  -4   7   8       26.47       25.85      4.02 o 
  -3   7   8        3.66        2.50      2.75 o 
  -2   7   8       16.79       18.38      3.62 o 
  -1   7   8      560.28      527.60     22.72 o 
   0   7   8       15.31        2.76      4.01 o 
   1   7   8        9.64        4.64      4.67 o 
   2   7   8       45.58       38.04      7.52 o 
   3   7   8       20.66       15.45      4.28 o 
   4   7   8      144.19      156.00      8.74 o 
   5   7   8       16.31       13.84      5.56 o 
   6   7   8        2.48       -1.03      6.44 o 
   7   7   8       69.34       71.29     11.23 o 
   8   7   8       39.58       41.14      9.76 o 
   9   7   8       38.74       51.84     14.02 o 
  10   7   8        6.60       16.77      6.05 o 
  11   7   8       11.89        7.72     10.88 o 
 -11   8   8        4.02        2.79     11.12 o 
 -10   8   8      120.84      127.36     36.84 o 
  -9   8   8       15.97       26.30      6.17 o 
  -8   8   8       61.71       61.51     13.35 o 
  -7   8   8       72.38       78.96     14.02 o 
  -6   8   8       79.24      100.07     13.86 o 
  -5   8   8       32.11       29.89      7.17 o 
  -4   8   8        2.97        4.27      4.24 o 
  -3   8   8        4.19       -1.58      4.63 o 
  -2   8   8      137.24      146.57      9.35 o 
  -1   8   8        1.74       -1.66      4.65 o 
   0   8   8        9.11        6.50      5.18 o 
   1   8   8      298.65      325.32     16.96 o 
   2   8   8       19.51       10.48      5.36 o 
   3   8   8       11.05        0.01      4.84 o 
   4   8   8       21.34       35.03      6.61 o 
   5   8   8       13.46       -0.59      7.37 o 
   6   8   8       18.90       10.75      8.52 o 
   7   8   8        2.21        4.32      7.87 o 
   8   8   8        5.68       16.64     13.06 o 
   9   8   8       13.69       18.12     22.42 o 
  -8   9   8       70.32       69.00     15.77 o 
  -7   9   8        2.20       -2.30      8.79 o 
  -6   9   8       25.70       28.58      8.34 o 
  -5   9   8       15.94       11.06      7.28 o 
  -4   9   8        5.36       12.79      4.33 o 
  -3   9   8        7.01       -2.23      5.52 o 
  -2   9   8       86.58       93.80     11.48 o 
  -1   9   8      107.34      133.48     16.13 o 
   0   9   8       24.38       35.96      9.67 o 
   1   9   8        1.11       11.01      6.36 o 
   2   9   8       88.13       95.83     13.18 o 
   3   9   8       25.34       17.32      9.53 o 
   4   9   8        9.80       14.02      8.54 o 
   5   9   8       36.72       57.28     11.77 o 
   6   9   8       47.65       45.34     11.31 o 
 -17   0   9        1.61       -2.80      7.47 o 
 -15   0   9      583.14      610.18     29.67 o 
 -13   0   9        8.69       14.62      4.81 o 
 -11   0   9       58.61       60.48      4.74 o 
  -9   0   9      123.63      152.98      6.31 o 
  -7   0   9      745.83      728.77     25.40 o 
  -5   0   9       15.08       28.19      2.92 o 
  -3   0   9      297.72      385.39     13.15 o 
  -1   0   9     3079.90     2852.30     74.87 o 
   1   0   9     1126.69     1077.01     31.48 o 
   3   0   9      140.35      181.57      6.62 o 
   5   0   9     2117.12     2133.31     75.27 o 
   7   0   9      287.76      279.76     12.07 o 
   9   0   9      688.21      721.23     30.42 o 
  11   0   9       66.33       36.96      8.41 o 
  13   0   9      272.51      264.52     21.80 o 
  15   0   9       31.69       66.49     13.78 o 
 -18   1   9       20.68       44.95      9.37 o 
 -17   1   9       11.26       24.50      6.57 o 
 -16   1   9        9.91       16.58      5.87 o 
 -15   1   9        6.75        8.80      4.28 o 
 -14   1   9      205.44      201.04     11.37 o 
 -13   1   9       10.21       20.78      4.00 o 
 -12   1   9       68.40       84.29      4.79 o 
 -11   1   9      606.19      600.91     15.37 o 
 -10   1   9        2.84        3.90      1.37 o 
  -9   1   9     1646.04     1678.93     36.35 o 
  -8   1   9      248.20      257.65      6.76 o 
  -7   1   9       34.07       34.73      2.09 o 
  -6   1   9     1860.53     1925.21     42.82 o 
  -5   1   9     1112.95     1205.04     27.10 o 
  -4   1   9     7010.48     6659.46    138.46 o 
  -3   1   9     1573.61     1549.29     31.48 o 
  -2   1   9        0.06        0.53      0.99 o 
  -1   1   9      700.98      665.01     14.04 o 
   0   1   9     1061.38     1048.71     21.70 o 
   1   1   9       15.98       25.50      1.80 o 
   2   1   9      753.08      769.19     16.54 o 
   3   1   9      410.52      399.52     10.10 o 
   4   1   9     3718.00     3912.45     86.94 o 
   5   1   9       20.71       10.62      1.92 o 
   6   1   9       42.96       48.34      2.79 o 
   7   1   9       52.79       48.07      2.98 o 
   8   1   9       32.75       32.22      2.97 o 
   9   1   9       60.28       60.33      4.83 o 
  10   1   9      182.61      153.12      8.79 o 
  11   1   9      123.17      132.47      9.53 o 
  12   1   9       16.40       14.92      5.10 o 
  13   1   9       49.22       43.07      6.77 o 
  14   1   9      189.36      180.35     24.45 o 
  15   1   9       13.80       14.47     10.98 o 
 -18   2   9       26.59       21.98      7.26 o 
 -17   2   9       44.74       51.68      7.61 o 
 -16   2   9        0.53       -4.12      4.12 o 
 -15   2   9       82.38       70.82     11.53 o 
 -14   2   9      437.39      442.18     20.18 o 
 -13   2   9      176.07      165.25     11.27 o 
 -12   2   9       62.72       52.60      5.16 o 
 -11   2   9       31.69       28.81      4.78 o 
 -10   2   9      324.28      313.54     10.02 o 
  -9   2   9       43.41       45.63      2.29 o 
  -8   2   9      492.62      531.13     13.03 o 
  -7   2   9      165.00      155.03      4.52 o 
  -6   2   9      988.87     1018.07     22.42 o 
  -5   2   9      144.35      174.17      4.90 o 
  -4   2   9      334.51      361.29      7.89 o 
  -3   2   9      191.60      200.36      5.18 o 
  -2   2   9      195.10      166.64      8.00 o 
  -1   2   9      428.15      424.00      9.85 o 
   0   2   9      249.88      229.96      5.68 o 
   1   2   9     1198.37     1310.59     28.13 o 
   2   2   9      264.83      275.90      7.44 o 
   3   2   9     1214.61     1265.95     27.62 o 
   4   2   9      449.00      459.26     11.36 o 
   5   2   9     2319.19     2212.73     50.00 o 
   6   2   9       17.15       25.68      2.30 o 
   7   2   9      116.22      127.91      5.10 o 
   8   2   9      849.92      754.98     29.90 o 
   9   2   9       46.51       39.92      6.06 o 
  10   2   9       18.03       24.18      4.22 o 
  11   2   9        0.31        5.01      3.77 o 
  12   2   9       40.42       26.64      6.59 o 
  13   2   9       14.60       11.38      5.74 o 
  14   2   9       47.46       52.05     10.45 o 
  15   2   9       58.32       67.51     11.92 o 
 -17   3   9       10.54       14.42      6.81 o 
 -16   3   9        1.53        3.36     10.04 o 
 -15   3   9      102.22       97.61      8.46 o 
 -14   3   9       81.31       78.61      7.34 o 
 -13   3   9       60.37       47.02      5.65 o 
 -12   3   9        0.19        2.08      3.14 o 
 -11   3   9      135.06      124.48     13.96 o 
 -10   3   9      147.39      132.52      7.74 o 
  -9   3   9       21.11       21.10      3.41 o 
  -8   3   9      123.52      104.98      4.20 o 
  -7   3   9       40.04       33.48      2.10 o 
  -6   3   9      888.98      930.05     20.28 o 
  -5   3   9      545.51      589.06     13.25 o 
  -4   3   9       95.41       99.65      3.77 o 
  -3   3   9        0.96       17.60      1.45 o 
  -2   3   9     1250.98     1156.83     29.48 o 
  -1   3   9       10.69       10.42      2.49 o 
   0   3   9      271.95      267.72      7.05 o 
   1   3   9        0.39        7.15      1.43 o 
   2   3   9       29.37       24.97      1.88 o 
   3   3   9      718.28      971.97     23.79 o 
   4   3   9      407.56      420.18     11.69 o 
   5   3   9       67.28       55.37      3.33 o 
   6   3   9        3.29       15.22      2.23 o 
   7   3   9        5.01        6.49      2.22 o 
   8   3   9       17.24        8.69      4.10 o 
   9   3   9        4.77       17.13      3.70 o 
  10   3   9        3.36        5.23      3.46 o 
  11   3   9        1.14        1.67      4.48 o 
  12   3   9       11.74       22.64      6.22 o 
  13   3   9       38.82       63.82     10.68 o 
  14   3   9        6.88       11.49      7.50 o 
  15   3   9        3.88       11.62     10.28 o 
 -17   4   9        1.53        4.67     14.95 o 
 -16   4   9      112.94      149.45     22.89 o 
 -15   4   9       30.83       20.67      6.79 o 
 -14   4   9       11.59       22.33      5.24 o 
 -13   4   9      219.48      214.83     16.44 o 
 -12   4   9       12.48       15.35      4.02 o 
 -11   4   9       47.98       65.49      7.30 o 
 -10   4   9        8.13        7.79      2.94 o 
  -9   4   9        0.77        5.44      2.49 o 
  -8   4   9      208.97      194.52      8.59 o 
  -7   4   9      341.56      335.81     10.54 o 
  -6   4   9        3.09        3.05      1.61 o 
  -5   4   9      137.59      122.41      4.01 o 
  -4   4   9      317.38      295.88      7.62 o 
  -3   4   9      593.48      557.02     13.82 o 
  -2   4   9      253.20      294.49      8.28 o 
  -1   4   9      729.42      690.23     19.06 o 
   0   4   9      558.80      570.64     17.18 o 
   1   4   9      177.32      185.82      8.64 o 
   2   4   9      621.16      666.83     20.51 o 
   3   4   9      602.22      570.94     14.64 o 
   4   4   9      308.52      320.17     12.45 o 
   5   4   9      995.71      987.23     34.67 o 
   6   4   9       24.29       26.41      4.09 o 
   7   4   9       92.75       81.53      4.87 o 
   8   4   9        8.49        9.92      3.02 o 
   9   4   9        3.76        5.22      4.34 o 
  10   4   9      116.99      112.84      8.57 o 
  11   4   9       32.76       42.56      6.71 o 
  12   4   9       23.03       33.40      8.22 o 
  13   4   9        3.48        9.30      6.59 o 
  14   4   9        8.41       -0.47     12.61 o 
 -16   5   9       17.12       33.82      7.83 o 
 -15   5   9       34.21       35.27      8.20 o 
 -14   5   9       23.66       33.71      7.01 o 
 -13   5   9       28.11       34.17      5.15 o 
 -12   5   9      158.31      157.16     14.90 o 
 -11   5   9      310.24      311.66     17.65 o 
 -10   5   9       87.71       79.48      9.35 o 
  -9   5   9      497.35      486.97     18.30 o 
  -8   5   9      209.75      202.84     10.71 o 
  -7   5   9       22.62       15.74      4.71 o 
  -6   5   9       52.87       50.96      3.48 o 
  -5   5   9        5.33        5.70      2.77 o 
  -4   5   9       76.83       78.41      5.74 o 
  -3   5   9       16.27        8.62      3.29 o 
  -2   5   9        6.43        5.84      3.09 o 
  -1   5   9        3.40        2.02      2.38 o 
   0   5   9      978.37      947.06     29.16 o 
   1   5   9      135.03      139.17      7.02 o 
   2   5   9      144.45      170.68      8.01 o 
   3   5   9       52.54       52.25      4.46 o 
   4   5   9      161.19      160.26      7.57 o 
   5   5   9       58.44       61.87      5.61 o 
   6   5   9      107.62      116.64      8.51 o 
   7   5   9       11.92       11.04      4.18 o 
   8   5   9        2.56       -2.97      2.97 o 
   9   5   9       27.75       25.01      4.94 o 
  10   5   9       58.91       48.80      6.67 o 
  11   5   9       12.91       15.86      6.24 o 
  12   5   9       64.13       63.61     14.23 o 
  13   5   9       35.82       32.26     15.41 o 
 -14   6   9       15.21       17.54      8.45 o 
 -13   6   9        7.72        1.05      7.03 o 
 -12   6   9        2.50       -0.33      9.44 o 
 -11   6   9       11.23        1.81      9.51 o 
 -10   6   9       37.13       37.15      6.46 o 
  -9   6   9        3.95       55.62      6.94 o 
  -8   6   9       29.06       22.11      4.71 o 
  -7   6   9       18.05       18.65      5.09 o 
  -6   6   9        1.64       20.03      3.57 o 
  -5   6   9      345.74      322.94     26.14 o 
  -4   6   9      336.75      316.11     11.23 o 
  -3   6   9       38.13       43.92      4.13 o 
  -2   6   9        5.56        3.65      2.72 o 
  -1   6   9      220.68      227.96      9.52 o 
   0   6   9      267.97      338.11     12.74 o 
   1   6   9        0.01        2.13      3.16 o 
   2   6   9      295.94      299.37     12.00 o 
   3   6   9      141.12      134.48      7.77 o 
   4   6   9       36.35       30.39      5.50 o 
   5   6   9       37.01       33.62      5.49 o 
   6   6   9      218.41      225.92     16.42 o 
   7   6   9      386.93      410.41     23.83 o 
   8   6   9      107.38      127.13      9.72 o 
   9   6   9       40.22       40.60      6.53 o 
  10   6   9       55.14       88.41      9.07 o 
  11   6   9        2.84       15.32     10.88 o 
  12   6   9      154.07      163.95     33.63 o 
 -13   7   9       16.55       19.15      9.71 o 
 -12   7   9       45.65       33.88     16.68 o 
 -11   7   9      119.67      132.68     24.56 o 
 -10   7   9       48.03       38.81      8.48 o 
  -9   7   9       23.48       17.07      5.48 o 
  -8   7   9      180.14      185.85     20.74 o 
  -7   7   9        2.48        6.07      4.01 o 
  -6   7   9       92.73       95.99      7.58 o 
  -5   7   9        4.28        0.25      3.48 o 
  -4   7   9      142.49      142.17      9.03 o 
  -3   7   9       69.04       67.08      5.09 o 
  -2   7   9       30.48       20.73      4.46 o 
  -1   7   9       48.56       60.32      6.26 o 
   0   7   9       51.45       44.93      5.97 o 
   1   7   9       54.70       51.31      6.77 o 
   2   7   9       97.28      111.17     10.70 o 
   3   7   9       68.85       58.68      6.86 o 
   4   7   9        4.38        7.56      4.60 o 
   5   7   9      172.88      162.61     14.52 o 
   6   7   9       27.45       42.08      9.45 o 
   7   7   9       13.17        4.83      7.53 o 
   8   7   9        5.64        9.18      7.99 o 
   9   7   9       47.92       59.17     14.16 o 
  10   7   9        0.25        4.26     12.14 o 
 -11   8   9       35.50       28.22     10.44 o 
 -10   8   9        3.05        5.77      8.40 o 
  -9   8   9      107.51      129.15     17.45 o 
  -8   8   9        0.70       -1.54      7.15 o 
  -7   8   9       60.25       64.49     11.02 o 
  -6   8   9        0.26        2.02      3.85 o 
  -5   8   9        4.34        2.74      3.87 o 
  -4   8   9        0.02        7.08      4.70 o 
  -3   8   9       58.29       63.98      7.28 o 
  -2   8   9        0.39       -3.87      3.87 o 
  -1   8   9      342.13      329.52     17.16 o 
   0   8   9      695.27      748.08     34.12 o 
   1   8   9        1.38       -3.99      6.28 o 
   2   8   9       17.95       10.69      5.26 o 
   3   8   9       34.06       32.03      6.46 o 
   4   8   9       19.09       24.65      6.26 o 
   5   8   9       19.59       23.07      9.06 o 
   6   8   9       46.37       50.72     11.25 o 
   7   8   9       20.17       24.59      9.69 o 
   8   8   9       55.47       71.11     13.18 o 
  -8   9   9        3.73       -8.79     10.22 o 
  -7   9   9       11.41       -1.53      7.83 o 
  -6   9   9       18.90       36.49      8.82 o 
  -5   9   9        4.79        8.68      4.61 o 
  -4   9   9       15.52       12.48      4.66 o 
  -3   9   9       12.68       11.66      5.74 o 
  -2   9   9        1.75       -2.36      5.23 o 
  -1   9   9       49.15       64.68     10.19 o 
   0   9   9      153.29      154.35     25.55 o 
   1   9   9       12.67       11.85      6.46 o 
   2   9   9       26.20       35.88      7.45 o 
   3   9   9        3.39        4.26      5.82 o 
   4   9   9        8.33       -0.62      7.76 o 
   5   9   9        6.97       -0.64      8.70 o 
 -18   0  10       63.84       77.54     16.35 o 
 -16   0  10      271.55      294.74     30.83 o 
 -14   0  10      240.14      233.48     14.09 o 
 -12   0  10      433.55      413.28     19.96 o 
 -10   0  10     1857.83     1877.86     55.67 o 
  -8   0  10      803.08      751.39     28.16 o 
  -6   0  10      322.43      304.72     12.52 o 
  -4   0  10      571.09      487.56     18.50 o 
  -2   0  10       15.87       42.29      3.25 o 
   0   0  10      170.87      252.86      8.07 o 
   2   0  10      264.20      234.07      7.90 o 
   4   0  10     1185.67      962.24     31.91 o 
   6   0  10     1602.18     1570.46     56.19 o 
   8   0  10       56.73       53.03      4.68 o 
  10   0  10       26.39       45.68      8.64 o 
  12   0  10      147.15      163.13     15.84 o 
  14   0  10      300.13      287.51     24.11 o 
 -18   1  10        2.85       10.53      7.38 o 
 -17   1  10       33.21       38.65      7.15 o 
 -16   1  10       93.83       99.42      9.84 o 
 -15   1  10      142.13      124.75      9.02 o 
 -14   1  10        8.41        4.20      5.19 o 
 -13   1  10      345.73      313.69     17.27 o 
 -12   1  10      132.79      120.54      7.25 o 
 -11   1  10      372.80      398.76     10.88 o 
 -10   1  10      270.46      268.54      7.25 o 
  -9   1  10       44.00       52.64      3.16 o 
  -8   1  10       46.26       54.32      3.05 o 
  -7   1  10      171.82      208.97      5.93 o 
  -6   1  10        4.32        1.52      1.36 o 
  -5   1  10      116.91      169.95      6.14 o 
  -4   1  10       18.04       22.89      1.79 o 
  -3   1  10       36.29       45.96      2.03 o 
  -2   1  10       62.33       80.42      2.71 o 
  -1   1  10      126.91      136.70      4.02 o 
   0   1  10      450.04      419.18      9.88 o 
   1   1  10       13.48        5.73      1.26 o 
   2   1  10      122.56      138.62      4.11 o 
   3   1  10     3539.89     3708.02     75.44 o 
   4   1  10     1377.15     1472.51     33.08 o 
   5   1  10     1164.28     1160.44     26.02 o 
   6   1  10      159.77      189.38      6.36 o 
   7   1  10      142.05      141.51      7.16 o 
   8   1  10      505.65      456.55     14.54 o 
   9   1  10      104.96       89.36      5.80 o 
  10   1  10       24.15       19.36      5.30 o 
  11   1  10      359.00      335.41     17.11 o 
  12   1  10        4.73        7.04      4.65 o 
  13   1  10      118.39      109.52      9.64 o 
  14   1  10        2.85        3.39      5.72 o 
  15   1  10       43.33       52.98     11.10 o 
 -18   2  10        7.52       12.11      6.66 o 
 -17   2  10        1.88       16.81     11.12 o 
 -16   2  10       91.57       99.12      8.57 o 
 -15   2  10        3.90        2.60      3.99 o 
 -14   2  10       18.70       19.40      4.88 o 
 -13   2  10       88.41       88.46      8.51 o 
 -12   2  10       50.74       47.91      4.64 o 
 -11   2  10      474.50      484.55     15.85 o 
 -10   2  10       21.28       18.90      2.53 o 
  -9   2  10        9.77       11.91      2.28 o 
  -8   2  10       50.96       51.34      2.41 o 
  -7   2  10      401.84      436.92     10.25 o 
  -6   2  10     1590.17     1706.47     39.56 o 
  -5   2  10      247.02      221.09      7.01 o 
  -4   2  10        0.99        1.05      1.03 o 
  -3   2  10      554.78      545.85     12.18 o 
  -2   2  10      252.90      271.72      6.74 o 
  -1   2  10      801.52      769.31     17.60 o 
   0   2  10       18.53       33.18      2.07 o 
   1   2  10      819.44      828.64     19.14 o 
   2   2  10      607.76      739.16     17.48 o 
   3   2  10     1349.92     1416.86     30.98 o 
   4   2  10      753.93      782.66     17.84 o 
   5   2  10        0.02        1.77      1.66 o 
   6   2  10       35.47       37.19      4.65 o 
   7   2  10       58.66       55.23      3.68 o 
   8   2  10      338.77      339.01     11.58 o 
   9   2  10      110.85      101.96      6.37 o 
  10   2  10      121.30      156.17      9.07 o 
  11   2  10      182.67      194.46     13.96 o 
  12   2  10       58.14       61.00      8.37 o 
  13   2  10       47.78       43.90     13.43 o 
  14   2  10        0.71        3.89      6.65 o 
  15   2  10        0.68        5.62      7.17 o 
 -17   3  10        0.56       18.73      6.57 o 
 -16   3  10       30.81       36.68      7.49 o 
 -15   3  10       93.16      120.87      9.41 o 
 -14   3  10        5.96        4.83      4.23 o 
 -13   3  10      116.10      135.17      8.94 o 
 -12   3  10      144.43      119.17     10.87 o 
 -11   3  10       41.43       47.92      4.84 o 
 -10   3  10      121.72      136.06      6.69 o 
  -9   3  10      135.69      121.46      8.08 o 
  -8   3  10      210.87      208.38     10.76 o 
  -7   3  10       90.17      109.00      3.83 o 
  -6   3  10      224.42      211.61      7.46 o 
  -5   3  10      316.35      287.07      7.53 o 
  -4   3  10       71.64       89.93      3.36 o 
  -3   3  10       50.86       52.83      4.30 o 
  -2   3  10      479.77      461.93     12.91 o 
  -1   3  10       67.12       75.05      2.75 o 
   0   3  10       12.22       26.53      1.82 o 
   1   3  10       37.33       26.52      2.88 o 
   2   3  10        0.20        1.80      1.43 o 
   3   3  10      183.56      210.33      6.95 o 
   4   3  10        0.58       -0.04      1.80 o 
   5   3  10     2332.69     2476.92     57.75 o 
   6   3  10      175.01      178.17      6.33 o 
   7   3  10        0.50       -0.77      3.38 o 
   8   3  10      305.11      304.94     17.19 o 
   9   3  10        5.62        2.17      3.25 o 
  10   3  10        0.31        0.03      3.11 o 
  11   3  10      278.41      311.62     18.98 o 
  12   3  10       51.86       56.38      7.98 o 
  13   3  10        9.34       10.46      7.00 o 
  14   3  10        0.00       -3.98      9.11 o 
 -16   4  10       20.68       36.93     13.77 o 
 -15   4  10      181.42      164.04     29.86 o 
 -14   4  10        2.52        9.07      4.35 o 
 -13   4  10       53.92       55.04     11.67 o 
 -12   4  10      216.38      225.47     11.36 o 
 -11   4  10      744.27      731.63     27.65 o 
 -10   4  10        2.08        1.97      2.89 o 
  -9   4  10      158.55      176.23      9.68 o 
  -8   4  10       39.27       40.04      3.09 o 
  -7   4  10        6.05        5.02      1.77 o 
  -6   4  10       13.96       15.24      2.00 o 
  -5   4  10       24.81       36.20      3.34 o 
  -4   4  10       42.34       33.51      2.09 o 
  -3   4  10      917.73      870.06     21.86 o 
  -2   4  10       33.06       44.61      2.81 o 
  -1   4  10       91.86       95.17      4.67 o 
   0   4  10       72.67       83.10      8.09 o 
   1   4  10      100.64      110.81      6.28 o 
   2   4  10      370.19      388.99     16.62 o 
   3   4  10       26.54       28.05      2.35 o 
   4   4  10      534.83      525.26     17.11 o 
   5   4  10       54.07       72.48      4.37 o 
   6   4  10       50.59       57.93      3.98 o 
   7   4  10        0.61        3.00      2.41 o 
   8   4  10       67.34       80.63      5.79 o 
   9   4  10       20.15       27.75      6.09 o 
  10   4  10        1.94       -1.77      3.75 o 
  11   4  10       33.68       43.97      6.84 o 
  12   4  10      155.80      142.93     30.36 o 
  13   4  10        0.03        0.47     12.61 o 
  14   4  10       17.24       11.21     14.95 o 
 -16   5  10        0.00       -4.15      6.62 o 
 -15   5  10       58.83       53.37      8.66 o 
 -14   5  10        0.55       -2.06      9.18 o 
 -13   5  10       13.23       11.19      4.74 o 
 -12   5  10        0.49        0.50      3.55 o 
 -11   5  10        0.26       -0.61      3.55 o 
 -10   5  10       77.74       78.11     11.36 o 
  -9   5  10      599.19      571.65     22.91 o 
  -8   5  10        2.68        0.07      2.60 o 
  -7   5  10       13.53       16.69      3.22 o 
  -6   5  10      289.44      297.28     10.43 o 
  -5   5  10       66.27       66.01      4.23 o 
  -4   5  10      157.13      157.29      7.28 o 
  -3   5  10       12.39       10.31      3.16 o 
  -2   5  10       18.42       23.83      3.62 o 
  -1   5  10      166.03      177.65      8.63 o 
   0   5  10      463.67      472.06     20.80 o 
   1   5  10       13.03       17.44      3.40 o 
   2   5  10       13.90       18.10      4.21 o 
   3   5  10        1.12        0.74      3.20 o 
   4   5  10        1.90        2.01      3.56 o 
   5   5  10       81.45       68.64      6.62 o 
   6   5  10      448.00      440.50     19.02 o 
   7   5  10        1.20       -3.15      4.39 o 
   8   5  10        0.22       -3.50      4.63 o 
   9   5  10        5.91       13.90      4.58 o 
  10   5  10      121.80      123.03     16.85 o 
  11   5  10        8.62        9.72      8.14 o 
  12   5  10        4.29        3.97     11.06 o 
  13   5  10       25.43       30.21     13.82 o 
 -14   6  10        6.11       20.19     14.96 o 
 -13   6  10       38.61       19.98      8.66 o 
 -12   6  10        2.09        3.01     10.41 o 
 -11   6  10      117.59      104.46     17.75 o 
 -10   6  10       10.60       -0.50      5.19 o 
  -9   6  10      151.85      149.02     15.71 o 
  -8   6  10        7.56       13.64      4.44 o 
  -7   6  10      354.08      376.96     25.08 o 
  -6   6  10      418.61      405.85     17.58 o 
  -5   6  10        8.36        3.80      3.10 o 
  -4   6  10      303.96      298.35     23.46 o 
  -3   6  10      167.59      153.67      7.47 o 
  -2   6  10        0.06       -1.43      2.85 o 
  -1   6  10        2.03       -0.20      2.91 o 
   0   6  10      174.20      167.81      8.16 o 
   1   6  10      682.46      689.32     22.76 o 
   2   6  10      222.92      239.88     11.33 o 
   3   6  10       93.06       99.81      7.75 o 
   4   6  10       26.25       17.25      4.90 o 
   5   6  10        0.00        4.03      4.49 o 
   6   6  10      374.74      389.98     22.76 o 
   7   6  10        5.06        6.85     10.05 o 
   8   6  10      178.91      148.19     10.07 o 
   9   6  10        3.98        8.40      7.47 o 
  10   6  10       97.93      131.87     11.58 o 
  11   6  10       32.68       46.10     31.53 o 
  12   6  10        0.45       -4.67     16.35 o 
 -13   7  10        7.30       13.10     16.41 o 
 -12   7  10       87.36       78.67     22.29 o 
 -11   7  10       45.95       45.96     13.06 o 
 -10   7  10       15.07       16.45      8.56 o 
  -9   7  10      108.32       84.57     11.33 o 
  -8   7  10        0.01       -1.77      4.13 o 
  -7   7  10       86.94       74.08      6.96 o 
  -6   7  10        8.82       -0.42      4.30 o 
  -5   7  10      194.95      192.64     14.91 o 
  -4   7  10        1.07        2.21      3.07 o 
  -3   7  10        1.95        8.91      3.60 o 
  -2   7  10      121.53      141.69     16.75 o 
  -1   7  10       11.63       11.03      5.31 o 
   0   7  10       27.62       25.57      5.56 o 
   1   7  10       85.71       94.79      8.67 o 
   2   7  10       18.04       15.91      5.73 o 
   3   7  10      215.58      188.29     12.22 o 
   4   7  10       80.37       83.42     10.31 o 
   5   7  10       79.47       76.35     10.92 o 
   6   7  10        0.24       -0.38      6.72 o 
   7   7  10       42.18       39.03     11.06 o 
   8   7  10       29.79       25.13      9.52 o 
   9   7  10       28.49       33.30     10.92 o 
  10   7  10       28.87       29.22     12.83 o 
 -11   8  10        0.95       -3.27      9.25 o 
 -10   8  10        1.80       -7.65      7.65 o 
  -9   8  10       44.53       44.47     13.56 o 
  -8   8  10       25.25       23.37      6.15 o 
  -7   8  10       58.11       66.50      7.02 o 
  -6   8  10       15.33       22.17      5.06 o 
  -5   8  10        0.33        0.40      3.93 o 
  -4   8  10        9.62        8.25      4.30 o 
  -3   8  10        2.03       -3.72      3.75 o 
  -2   8  10      145.51      167.45     10.97 o 
  -1   8  10       57.18       86.66      8.16 o 
   0   8  10       90.97       97.05      8.97 o 
   1   8  10       42.40       18.53      6.27 o 
   2   8  10        1.43        2.96      4.85 o 
   3   8  10        1.89       -0.63      5.33 o 
   4   8  10       47.38       52.47     10.94 o 
   5   8  10       21.11       17.96      8.78 o 
   6   8  10        2.52       -3.83      7.92 o 
   7   8  10        7.73        9.15      8.89 o 
   8   8  10        3.74        3.86      9.33 o 
  -8   9  10        5.99       -0.93      8.64 o 
  -7   9  10        1.22        6.57      8.80 o 
  -6   9  10        1.35       -1.19      6.61 o 
  -5   9  10        9.01        6.80      7.42 o 
  -4   9  10        0.01       -1.03      5.84 o 
  -3   9  10       73.04       68.91     11.19 o 
  -2   9  10      146.42      157.83     18.14 o 
  -1   9  10       23.40       33.93      8.30 o 
   0   9  10        2.12       -6.08      6.08 o 
   1   9  10        0.21        4.64      5.74 o 
   2   9  10       23.08       12.99      6.42 o 
   3   9  10       19.87       20.63      8.59 o 
   4   9  10        0.52       -7.15      7.15 o 
   5   9  10       19.96       22.12     10.29 o 
 -17   0  11       23.62       61.66     14.48 o 
 -15   0  11      365.08      322.84     18.10 o 
 -13   0  11     1035.36     1068.75     48.00 o 
 -11   0  11      166.87      171.06      8.32 o 
  -9   0  11       29.11       30.87      3.30 o 
  -7   0  11      279.46      319.09     11.77 o 
  -5   0  11      329.85      315.08     11.54 o 
  -3   0  11        0.22        1.56      1.85 o 
  -1   0  11     3564.88     3949.46    112.15 o 
   1   0  11       30.61       58.10      3.74 o 
   3   0  11      482.25      447.81     14.76 o 
   5   0  11      297.14      307.20     11.84 o 
   7   0  11     1053.23     1020.55     37.87 o 
   9   0  11      437.52      392.04     21.21 o 
  11   0  11       91.16       65.98     20.32 o 
  13   0  11      122.39      105.10     13.70 o 
  15   0  11        7.12        4.67     11.21 o 
 -18   1  11      102.70      139.87     15.19 o 
 -17   1  11        1.87        8.31      5.11 o 
 -16   1  11       66.68       63.62      8.56 o 
 -15   1  11        2.08       -1.29      4.16 o 
 -14   1  11      234.86      272.64     21.84 o 
 -13   1  11      137.26      128.71      6.65 o 
 -12   1  11       90.87       82.65      5.09 o 
 -11   1  11        0.29       -1.84      1.84 o 
 -10   1  11      228.97      230.44      6.53 o 
  -9   1  11        8.56        8.25      1.73 o 
  -8   1  11      132.40      158.48      4.85 o 
  -7   1  11     2263.61     2343.13     49.85 o 
  -6   1  11      478.79      535.61     13.27 o 
  -5   1  11      195.00      179.67      4.99 o 
  -4   1  11     2179.97     2375.93     57.82 o 
  -3   1  11     1324.01     1359.72     27.86 o 
  -2   1  11     1241.27     1240.02     25.62 o 
  -1   1  11       94.71      136.70      4.12 o 
   0   1  11     2081.13     2079.36     44.09 o 
   1   1  11     2873.65     2941.02     57.30 o 
   2   1  11      136.93      211.82      5.66 o 
   3   1  11       57.44       78.87      3.14 o 
   4   1  11       81.45      113.86      4.27 o 
   5   1  11      733.56      767.62     18.35 o 
   6   1  11      137.56      158.05      5.88 o 
   7   1  11      495.21      461.34     13.91 o 
   8   1  11       30.43       26.19      3.20 o 
   9   1  11      113.01      115.31      7.42 o 
  10   1  11      133.09      102.40      9.68 o 
  11   1  11      112.18      116.46     12.20 o 
  12   1  11       96.50       78.22      8.38 o 
  13   1  11        3.56        2.96      5.46 o 
  14   1  11        3.95       11.31      7.84 o 
  15   1  11        3.37       12.36      8.38 o 
 -18   2  11       31.52       23.83      7.71 o 
 -17   2  11       45.73       64.63     14.79 o 
 -16   2  11        0.37        7.63      4.87 o 
 -15   2  11      292.25      315.64     19.32 o 
 -14   2  11      229.65      236.73     14.70 o 
 -13   2  11       35.29       34.34      5.02 o 
 -12   2  11       60.96       67.27      5.24 o 
 -11   2  11       45.61       39.87      4.91 o 
 -10   2  11      179.23      172.05      7.00 o 
  -9   2  11       85.03       78.77      4.56 o 
  -8   2  11        1.70        1.54      1.29 o 
  -7   2  11      150.15      169.37      4.92 o 
  -6   2  11      266.10      283.29      7.19 o 
  -5   2  11      669.14      628.66     14.87 o 
  -4   2  11     2772.60     2998.23     68.01 o 
  -3   2  11       69.40       89.57      2.87 o 
  -2   2  11      900.75      882.09     19.42 o 
  -1   2  11      165.33      202.29      7.13 o 
   0   2  11      194.46      210.92      5.96 o 
   1   2  11      223.55      198.39      5.62 o 
   2   2  11      186.17      162.71      5.26 o 
   3   2  11      124.45      125.11      4.18 o 
   4   2  11      131.24      120.03      5.03 o 
   5   2  11      137.19      160.36      5.74 o 
   6   2  11      126.93      132.12      5.23 o 
   7   2  11      480.97      495.15     14.25 o 
   8   2  11      864.09      783.46     25.40 o 
   9   2  11       89.89       81.79      6.51 o 
  10   2  11      454.80      432.91     18.21 o 
  11   2  11      126.62      120.58     14.66 o 
  12   2  11       66.93       80.01      9.56 o 
  13   2  11       51.64       49.53     10.26 o 
  14   2  11       32.55       40.34     14.71 o 
 -17   3  11       28.51       19.37      7.33 o 
 -16   3  11       11.80       15.66      6.43 o 
 -15   3  11       30.11       28.46      8.36 o 
 -14   3  11        0.00       -3.69      3.92 o 
 -13   3  11        6.94        7.03      3.97 o 
 -12   3  11       99.67      107.05      8.33 o 
 -11   3  11        2.81        1.25      3.00 o 
 -10   3  11       29.76       29.65      3.49 o 
  -9   3  11        0.34        0.07      2.29 o 
  -8   3  11       33.56       34.50      2.72 o 
  -7   3  11      119.90      144.24      5.78 o 
  -6   3  11      158.71      159.19      5.05 o 
  -5   3  11      172.04      155.35      6.76 o 
  -4   3  11      262.81      256.75      9.65 o 
  -3   3  11       43.95       42.40      2.61 o 
  -2   3  11      455.27      485.02     11.93 o 
  -1   3  11      267.07      306.76      9.76 o 
   0   3  11     1137.25     1186.03     26.57 o 
   1   3  11       66.76       83.62      3.52 o 
   2   3  11      883.88      922.57     25.37 o 
   3   3  11      677.44      652.27     16.04 o 
   4   3  11      107.96      106.34      5.30 o 
   5   3  11       22.13       21.85      2.55 o 
   6   3  11       46.44       54.29      4.02 o 
   7   3  11        0.73        0.41      2.41 o 
   8   3  11       10.45       11.16      3.59 o 
   9   3  11        0.25        2.88      3.25 o 
  10   3  11       24.68       22.43      5.81 o 
  11   3  11       20.83       24.28      6.16 o 
  12   3  11       24.57       36.45      7.20 o 
  13   3  11        1.58        7.67      8.17 o 
  14   3  11        8.60       27.55      8.68 o 
 -16   4  11       21.87       37.82     11.34 o 
 -15   4  11       10.59        0.92      5.44 o 
 -14   4  11        1.04       -0.80      4.73 o 
 -13   4  11      129.25      104.06      9.59 o 
 -12   4  11       33.23       29.78      4.68 o 
 -11   4  11      204.16      203.26     14.72 o 
 -10   4  11       48.09       51.04      5.11 o 
  -9   4  11      101.46      124.11      6.28 o 
  -8   4  11        1.47        4.46      3.51 o 
  -7   4  11       39.25       39.65      3.29 o 
  -6   4  11      938.04      937.29     26.91 o 
  -5   4  11      193.22      188.22      6.69 o 
  -4   4  11       23.19       28.54      2.39 o 
  -3   4  11       18.41       17.47      2.97 o 
  -2   4  11        1.78        1.14      2.52 o 
  -1   4  11      733.98      820.92     24.21 o 
   0   4  11       98.51      114.74      6.63 o 
   1   4  11      692.31      657.96     23.12 o 
   2   4  11       64.89       55.03      3.50 o 
   3   4  11      125.32      142.02      7.06 o 
   4   4  11      577.25      570.44     18.91 o 
   5   4  11       21.66       23.73      4.22 o 
   6   4  11      142.30      132.21      6.27 o 
   7   4  11      283.96      282.13     11.97 o 
   8   4  11      851.90      836.05     29.85 o 
   9   4  11        2.61       -1.78      4.63 o 
  10   4  11       17.62       22.44      9.57 o 
  11   4  11       48.39       74.75     11.95 o 
  12   4  11       22.10       49.05     21.02 o 
  13   4  11       72.83       74.74     24.76 o 
 -15   5  11       10.39       18.16      6.97 o 
 -14   5  11        7.05        8.49      7.35 o 
 -13   5  11       33.54       26.20      9.92 o 
 -12   5  11        0.63        4.34      4.34 o 
 -11   5  11       60.29       50.60      7.39 o 
 -10   5  11       66.00       72.38     13.68 o 
  -9   5  11       20.20       29.32      9.94 o 
  -8   5  11        3.85        5.45      3.37 o 
  -7   5  11      268.87      273.03     11.65 o 
  -6   5  11      182.72      182.42      8.54 o 
  -5   5  11      308.16      285.56     10.26 o 
  -4   5  11       75.67       60.45      5.14 o 
  -3   5  11      109.77      118.06      6.23 o 
  -2   5  11      178.46      171.72      7.02 o 
  -1   5  11      103.16      103.72      5.95 o 
   0   5  11      713.05      711.62     26.74 o 
   1   5  11       90.00       73.33      5.98 o 
   2   5  11     1060.53      983.35     35.90 o 
   3   5  11       74.36       66.10      5.65 o 
   4   5  11        6.49        5.07      4.16 o 
   5   5  11      517.58      537.11     22.13 o 
   6   5  11      824.18      783.96     26.38 o 
   7   5  11        4.08       -0.61      2.96 o 
   8   5  11       13.48        9.55      6.69 o 
   9   5  11        6.41        8.27      4.32 o 
  10   5  11       79.96       77.39      8.22 o 
  11   5  11        7.40        9.59     10.62 o 
  12   5  11        3.21      -10.40     10.40 o 
 -14   6  11        0.58        1.78     13.82 o 
 -13   6  11        1.30      -11.34     13.35 o 
 -12   6  11       35.09       48.42     10.39 o 
 -11   6  11       61.21       57.43     11.80 o 
 -10   6  11      165.86      129.46     23.95 o 
  -9   6  11        1.44       -4.39      4.75 o 
  -8   6  11       52.45       71.43      6.68 o 
  -7   6  11      124.60      105.99      7.92 o 
  -6   6  11      258.70      278.32     15.21 o 
  -5   6  11      307.00      299.29     13.13 o 
  -4   6  11      121.87      129.35      9.25 o 
  -3   6  11       12.86        6.65      3.24 o 
  -2   6  11      113.15      112.93      7.07 o 
  -1   6  11      260.89      263.16     11.76 o 
   0   6  11        7.20       11.22      3.50 o 
   1   6  11      156.22      142.33      8.46 o 
   2   6  11        6.88       -3.94      3.94 o 
   3   6  11       12.11        8.51      5.03 o 
   4   6  11       32.73       21.92      5.44 o 
   5   6  11        3.36       -1.67      4.40 o 
   6   6  11        0.05        9.48      7.41 o 
   7   6  11        1.71        6.22      7.42 o 
   8   6  11      183.05      183.07     11.53 o 
   9   6  11        0.49        2.79      4.88 o 
  10   6  11       94.80      111.46     16.36 o 
  11   6  11        5.11        9.03     11.50 o 
 -13   7  11       80.39       59.97     16.45 o 
 -12   7  11        7.79        7.17      8.79 o 
 -11   7  11        9.01        2.46      7.39 o 
 -10   7  11       15.67       20.39      8.36 o 
  -9   7  11      188.69      208.30     14.50 o 
  -8   7  11       30.19       22.49      5.26 o 
  -7   7  11       13.50       15.18      4.63 o 
  -6   7  11        1.19       -3.64      3.74 o 
  -5   7  11      107.66       95.91      7.73 o 
  -4   7  11       69.59       79.57      6.28 o 
  -3   7  11        0.85        4.88      3.75 o 
  -2   7  11        6.85        4.12      4.24 o 
  -1   7  11      253.09      227.99     16.58 o 
   0   7  11        9.23        2.03      4.98 o 
   1   7  11        8.47       -0.73      5.35 o 
   2   7  11       69.12       68.29     10.32 o 
   3   7  11      382.41      334.15     21.23 o 
   4   7  11        9.26       17.20      6.90 o 
   5   7  11       19.47       18.17      8.33 o 
   6   7  11        6.35        8.94      8.68 o 
   7   7  11       34.70       39.83      9.72 o 
   8   7  11       10.88        6.85      9.04 o 
   9   7  11        1.01        0.44     10.03 o 
  10   7  11       83.86      117.55     46.94 o 
 -11   8  11      114.11      109.07     20.42 o 
 -10   8  11        9.87        7.56      8.67 o 
  -9   8  11        2.24       12.03     13.02 o 
  -8   8  11       21.90       29.22     12.17 o 
  -7   8  11        8.20        1.08      5.59 o 
  -6   8  11        1.83       -2.73      4.76 o 
  -5   8  11        2.38       -4.01      4.01 o 
  -4   8  11       50.74       52.52      6.45 o 
  -3   8  11       71.25       68.41      6.65 o 
  -2   8  11        4.34        1.86      5.18 o 
  -1   8  11        0.26        0.16      6.52 o 
   0   8  11       13.08       11.53      5.85 o 
   1   8  11      187.93      189.04     12.77 o 
   2   8  11        6.06        7.39      5.51 o 
   3   8  11      159.70      128.47     13.81 o 
   4   8  11        1.79        9.75      8.02 o 
   5   8  11        7.56        1.50      8.16 o 
   6   8  11       12.11       16.77      9.41 o 
   7   8  11        2.53        0.74      8.45 o 
  -7   9  11        1.64       -5.38      7.82 o 
  -6   9  11       23.01       33.77      8.83 o 
  -5   9  11       73.45       86.05     11.23 o 
  -4   9  11        4.72        1.00      6.78 o 
  -3   9  11       17.14       12.03      9.51 o 
  -2   9  11        9.81        6.68      6.50 o 
  -1   9  11       20.34       25.43      8.07 o 
   0   9  11       35.00       28.37      8.44 o 
   1   9  11        4.57        4.25      5.98 o 
   2   9  11        2.54       -1.55      6.69 o 
   3   9  11       18.29       24.09      9.95 o 
   4   9  11        7.51        0.61      8.53 o 
 -18   0  12       31.33       21.02     12.14 o 
 -16   0  12       51.53       49.58     13.08 o 
 -14   0  12       64.62       48.81      6.90 o 
 -12   0  12      173.78      186.75     15.30 o 
 -10   0  12      165.02      163.17      9.35 o 
  -8   0  12        7.82       15.38      2.76 o 
  -6   0  12     1748.26     2100.37     88.26 o 
  -4   0  12     9212.53     9857.45    332.64 o 
  -2   0  12       76.80       88.69      4.35 o 
   0   0  12      179.66      145.17      5.98 o 
   2   0  12     1202.34     1172.36     35.31 o 
   4   0  12       20.83       41.76      3.57 o 
   6   0  12      332.28      339.50     14.51 o 
   8   0  12      699.24      637.86     31.70 o 
  10   0  12       46.74       40.40      9.58 o 
  12   0  12      121.81      106.83     13.53 o 
  14   0  12       10.57        9.55      8.42 o 
 -18   1  12        8.25        9.06      6.44 o 
 -17   1  12        4.08       11.27      5.32 o 
 -16   1  12        1.16        2.64      4.44 o 
 -15   1  12      317.35      302.22     15.50 o 
 -14   1  12      508.47      532.92     20.31 o 
 -13   1  12      165.31      180.11      9.68 o 
 -12   1  12        0.19       -0.26      2.56 o 
 -11   1  12        0.10       -1.86      1.86 o 
 -10   1  12        3.41        0.86      1.73 o 
  -9   1  12      560.66      542.30     13.38 o 
  -8   1  12      158.12      149.74      5.12 o 
  -7   1  12      284.38      251.23      6.70 o 
  -6   1  12      401.80      430.03     10.76 o 
  -5   1  12        0.33        1.48      1.32 o 
  -4   1  12       50.66       42.64      2.28 o 
  -3   1  12    16002.05    17432.74    371.92 o 
  -2   1  12     5902.05     5849.88    116.77 o 
  -1   1  12      440.79      513.82     11.92 o 
   0   1  12      337.49      389.75      9.48 o 
   1   1  12       37.52       51.19      2.41 o 
   2   1  12       60.09       64.01      2.81 o 
   3   1  12      118.12       97.90      3.64 o 
   4   1  12       72.43       96.03      3.87 o 
   5   1  12      490.40      518.58     13.86 o 
   6   1  12     1173.71     1107.48     28.75 o 
   7   1  12      842.27      786.79     22.27 o 
   8   1  12      111.83      102.16      5.88 o 
   9   1  12      293.96      246.51     10.86 o 
  10   1  12       20.51       16.95      4.30 o 
  11   1  12        7.85        3.22      4.22 o 
  12   1  12       44.72       56.05      7.48 o 
  13   1  12       93.21      103.11     11.42 o 
  14   1  12       52.29       68.44     18.68 o 
 -17   2  12        1.96        8.17      6.09 o 
 -16   2  12        0.35       -4.60      4.60 o 
 -15   2  12       96.69       86.23     12.15 o 
 -14   2  12       49.02       49.41     10.38 o 
 -13   2  12       49.37       62.74      6.11 o 
 -12   2  12      115.18      111.44      6.69 o 
 -11   2  12      124.35      124.41      6.13 o 
 -10   2  12       21.48       26.32      2.74 o 
  -9   2  12      507.01      528.48     13.42 o 
  -8   2  12      915.48      947.84     20.96 o 
  -7   2  12        0.08       -0.22      1.34 o 
  -6   2  12        3.17        8.26      1.72 o 
  -5   2  12     1242.39     1303.52     32.25 o 
  -4   2  12      545.38      542.08     12.00 o 
  -3   2  12       55.28       40.91      2.20 o 
  -2   2  12      799.07      819.29     19.15 o 
  -1   2  12      192.40      218.98      6.45 o 
   0   2  12      251.35      239.85      7.53 o 
   1   2  12      134.56      118.64      4.05 o 
   2   2  12       27.56       33.07      2.91 o 
   3   2  12       47.69       45.38      2.74 o 
   4   2  12      267.37      255.10      7.66 o 
   5   2  12      355.13      354.75     10.28 o 
   6   2  12      105.74       81.16      4.07 o 
   7   2  12        3.22        3.14      2.44 o 
   8   2  12      283.11      259.99     12.47 o 
   9   2  12     1101.53     1039.93     35.28 o 
  10   2  12        0.22       -3.46      3.46 o 
  11   2  12       17.08        4.05      5.36 o 
  12   2  12      160.60      199.00     15.25 o 
  13   2  12       12.88        3.16      9.11 o 
  14   2  12       13.79        5.98      7.74 o 
 -17   3  12        6.45       -0.40      5.52 o 
 -16   3  12        0.03       -3.20      5.41 o 
 -15   3  12        0.05        5.50      4.41 o 
 -14   3  12       26.07       17.31      6.49 o 
 -13   3  12      324.52      305.90     26.76 o 
 -12   3  12        1.87        2.49      3.09 o 
 -11   3  12       81.63       75.60      7.23 o 
 -10   3  12      170.52      202.42     13.46 o 
  -9   3  12      208.15      200.67     13.15 o 
  -8   3  12      312.83      307.01     10.31 o 
  -7   3  12       63.29       76.30      3.80 o 
  -6   3  12       33.99       40.74      2.59 o 
  -5   3  12      651.75      674.82     21.19 o 
  -4   3  12      749.00      739.77     19.08 o 
  -3   3  12        7.00       47.18      6.49 o 
  -2   3  12      881.15      884.09     21.54 o 
  -1   3  12      877.89      934.78     25.32 o 
   0   3  12        1.40       10.34      2.44 o 
   1   3  12      242.39      257.93     10.80 o 
   2   3  12      671.56      759.43     24.42 o 
   3   3  12        0.53       -0.20      1.87 o 
   4   3  12        9.37       15.22      2.17 o 
   5   3  12      175.15      173.44      6.42 o 
   6   3  12        4.23       28.49      3.15 o 
   7   3  12      282.17      288.63     11.12 o 
   8   3  12       87.82       99.83      6.49 o 
   9   3  12        4.00        8.57      4.11 o 
  10   3  12      111.36      122.13     10.63 o 
  11   3  12        5.46        9.93      5.49 o 
  12   3  12       13.33       37.22      8.83 o 
  13   3  12       26.56        9.96     17.75 o 
  14   3  12       40.31       33.63     19.62 o 
 -16   4  12       21.21       25.22     10.90 o 
 -15   4  12       19.79       34.51      7.21 o 
 -14   4  12      163.30      171.08     11.81 o 
 -13   4  12        0.82        0.70      4.06 o 
 -12   4  12        6.56        4.10      3.81 o 
 -11   4  12       92.77       80.62      9.09 o 
 -10   4  12       28.59       32.26      6.25 o 
  -9   4  12       32.27       34.78      5.03 o 
  -8   4  12       79.68       75.37      6.04 o 
  -7   4  12      127.18      126.14      6.45 o 
  -6   4  12      318.50      335.18     15.33 o 
  -5   4  12        4.01        5.47      2.09 o 
  -4   4  12       26.83       33.34      3.49 o 
  -3   4  12      509.82      516.14     16.72 o 
  -2   4  12      428.92      454.08     18.44 o 
  -1   4  12      754.54      724.12     21.96 o 
   0   4  12       49.48       52.17      4.31 o 
   1   4  12      114.67      154.02     10.70 o 
   2   4  12       80.83       79.32      7.25 o 
   3   4  12       33.30       29.67      4.30 o 
   4   4  12      373.43      363.55     13.48 o 
   5   4  12      132.51      122.73      7.00 o 
   6   4  12      105.99      113.10      7.05 o 
   7   4  12       79.01       74.39      6.17 o 
   8   4  12      105.46      107.04      8.11 o 
   9   4  12       87.79       89.88      8.87 o 
  10   4  12        2.23        1.92      5.70 o 
  11   4  12        5.53        1.87     15.88 o 
  12   4  12        9.16        0.47     15.88 o 
  13   4  12        2.81      -13.08     13.08 o 
 -15   5  12       54.32       44.61     12.23 o 
 -14   5  12       25.66       27.39     10.20 o 
 -13   5  12      135.88      114.00     17.51 o 
 -12   5  12       53.54       38.55      8.74 o 
 -11   5  12        8.87       -5.74      5.74 o 
 -10   5  12        0.17        5.76      6.00 o 
  -9   5  12        2.72        0.01      4.34 o 
  -8   5  12      620.88      607.34     31.06 o 
  -7   5  12       12.61       17.80      3.37 o 
  -6   5  12       69.89       74.49      6.44 o 
  -5   5  12        7.82       13.06      3.13 o 
  -4   5  12      924.17      925.91     29.67 o 
  -3   5  12      162.69      159.29      8.24 o 
  -2   5  12      280.11      304.33     15.65 o 
  -1   5  12      226.48      243.06      9.73 o 
   0   5  12      166.36      154.88      8.40 o 
   1   5  12      125.62      133.47     10.34 o 
   2   5  12       16.79       16.21      5.19 o 
   3   5  12        2.40       -1.20      3.89 o 
   4   5  12        2.44        3.04      5.02 o 
   5   5  12      164.58      153.58     12.07 o 
   6   5  12      416.44      386.37     22.89 o 
   7   5  12       99.34       98.81      6.61 o 
   8   5  12       35.18       35.79      7.24 o 
   9   5  12       25.35       19.73      4.98 o 
  10   5  12        4.21       -2.28      4.95 o 
  11   5  12       98.75      106.22     15.97 o 
  12   5  12       52.29       46.66     27.56 o 
 -14   6  12        9.08       17.42     16.11 o 
 -13   6  12       18.41       17.34     14.76 o 
 -12   6  12        0.00        1.52     18.92 o 
 -11   6  12        1.99        3.28     15.75 o 
 -10   6  12       47.15       63.26      7.82 o 
  -9   6  12        0.81       -0.30      4.04 o 
  -8   6  12       38.32       28.76      7.77 o 
  -7   6  12        8.83        9.67      4.22 o 
  -6   6  12        0.11        7.72      3.48 o 
  -5   6  12       18.02       23.84      4.77 o 
  -4   6  12      117.57      110.55      7.22 o 
  -3   6  12       13.32       13.68      3.65 o 
  -2   6  12        0.52        0.69      3.69 o 
  -1   6  12      236.44      237.41     11.69 o 
   0   6  12       81.54       97.54      7.99 o 
   1   6  12       13.25        5.18      5.33 o 
   2   6  12      158.94      141.73      9.93 o 
   3   6  12       96.50      111.30      8.48 o 
   4   6  12        9.40       15.83      4.98 o 
   5   6  12        6.12        3.02      6.07 o 
   6   6  12      124.93      142.01     13.75 o 
   7   6  12       33.45       29.72      7.21 o 
   8   6  12      130.18      163.35     11.29 o 
   9   6  12       43.85       40.73      7.34 o 
  10   6  12       87.74      118.82     16.67 o 
  11   6  12        7.00        7.11     11.43 o 
 -13   7  12       17.89       13.86     20.55 o 
 -12   7  12       18.14       14.50     15.69 o 
 -11   7  12        1.64       -6.12      6.12 o 
 -10   7  12       84.21       95.30     12.77 o 
  -9   7  12       35.64       31.34      6.78 o 
  -8   7  12      104.57       95.65      8.30 o 
  -7   7  12      103.45      110.04     12.77 o 
  -6   7  12        3.63        8.23      4.88 o 
  -5   7  12      105.66      105.77     12.54 o 
  -4   7  12        3.98        2.95      3.81 o 
  -3   7  12        8.64        6.28      4.97 o 
  -2   7  12       30.93       26.39      5.67 o 
  -1   7  12      292.99      284.51     16.81 o 
   0   7  12        8.10        2.91      4.92 o 
   1   7  12       87.37       65.42      9.67 o 
   2   7  12       92.99       81.39     10.98 o 
   3   7  12       60.57       61.55      9.13 o 
   4   7  12        4.12        6.42      6.95 o 
   5   7  12       17.39       16.65      8.16 o 
   6   7  12        1.06       -1.70      6.94 o 
   7   7  12       31.06       29.86     10.29 o 
   8   7  12        0.25       -7.61      7.92 o 
   9   7  12       10.22        4.72      9.55 o 
 -10   8  12       20.55       32.63     14.30 o 
  -9   8  12        0.28       -3.36      7.80 o 
  -8   8  12      182.94      178.95     39.10 o 
  -7   8  12        0.09        4.75      6.05 o 
  -6   8  12       17.15       14.54      6.41 o 
  -5   8  12       16.25       22.60      5.37 o 
  -4   8  12       60.90       66.55      8.06 o 
  -3   8  12       69.51       56.66      7.04 o 
  -2   8  12       11.20        1.30      6.08 o 
  -1   8  12      122.47      112.61      9.67 o 
   0   8  12       18.42       31.14      8.28 o 
   1   8  12       54.00       48.82     10.79 o 
   2   8  12       14.22       10.99      7.78 o 
   3   8  12       13.92       16.06      7.80 o 
   4   8  12       16.01        3.32      7.94 o 
   5   8  12        0.98        3.28      7.89 o 
   6   8  12       44.72       32.88     10.61 o 
   7   8  12       12.78        6.39      9.74 o 
  -7   9  12       47.57       47.05      9.30 o 
  -6   9  12        1.15        6.88      8.97 o 
  -5   9  12        8.57        7.54      7.04 o 
  -4   9  12       11.11        6.90      8.83 o 
  -3   9  12        0.60        0.31      6.88 o 
  -2   9  12        1.47        2.84      6.79 o 
  -1   9  12        0.04        1.12      6.36 o 
   0   9  12       16.57       27.52      8.05 o 
   1   9  12       27.63       32.18      7.43 o 
   2   9  12        0.01       -0.36      7.48 o 
   3   9  12        2.27        6.65      8.50 o 
   4   9  12        0.33        5.61     15.41 o 
 -17   0  13       26.46       29.91     15.41 o 
 -15   0  13      251.59      263.00     32.46 o 
 -13   0  13      643.36      714.99     49.69 o 
 -11   0  13     1820.56     1801.02     71.45 o 
  -9   0  13      122.95      101.90      6.44 o 
  -7   0  13      251.57      231.98     15.46 o 
  -5   0  13      683.00      687.55     27.05 o 
  -3   0  13      175.09      212.19      7.82 o 
  -1   0  13       86.22       71.58      3.97 o 
   1   0  13      616.90      706.51     23.71 o 
   3   0  13     1040.42     1167.92     35.38 o 
   5   0  13     1143.72     1294.03     46.63 o 
   7   0  13      108.06      109.36      7.89 o 
   9   0  13        9.49        9.94      4.65 o 
  11   0  13      127.13      109.79     15.65 o 
  13   0  13      248.63      217.82     20.47 o 
 -18   1  13        4.20        3.54      6.28 o 
 -17   1  13       74.51       84.56     16.63 o 
 -16   1  13       47.74       59.06      7.13 o 
 -15   1  13      144.22      122.43     10.85 o 
 -14   1  13       22.68       18.79      4.29 o 
 -13   1  13       38.31       35.09      4.22 o 
 -12   1  13      445.35      471.28     14.63 o 
 -11   1  13      120.48      124.02      5.16 o 
 -10   1  13        9.61        3.77      1.92 o 
  -9   1  13        9.82        4.22      1.82 o 
  -8   1  13       87.50       85.17      3.45 o 
  -7   1  13       88.89       79.71      3.73 o 
  -6   1  13      353.96      386.22      9.44 o 
  -5   1  13      831.70      869.00     19.89 o 
  -4   1  13     4820.50     5070.98    121.24 o 
  -3   1  13     2958.07     3151.57     66.22 o 
  -2   1  13      895.23      939.28     19.81 o 
  -1   1  13      178.50      251.61      6.75 o 
   0   1  13      198.47      198.19      5.41 o 
   1   1  13       13.24       13.72      1.70 o 
   2   1  13      216.84      226.47      5.99 o 
   3   1  13      196.50      206.47      5.93 o 
   4   1  13      733.54      719.92     18.45 o 
   5   1  13     1330.83     1318.68     32.10 o 
   6   1  13       23.32       29.54      3.14 o 
   7   1  13      340.14      345.28     11.91 o 
   8   1  13      445.47      390.69     14.17 o 
   9   1  13       14.96       12.10      3.50 o 
  10   1  13        0.00        1.24      3.43 o 
  11   1  13       30.53       41.64      6.52 o 
  12   1  13        6.90       10.96      6.18 o 
  13   1  13      177.33      180.01     23.35 o 
  14   1  13       76.69       76.27     12.97 o 
 -17   2  13       20.34       19.41      7.44 o 
 -16   2  13        0.01       -0.43      4.66 o 
 -15   2  13        6.55        5.96      4.74 o 
 -14   2  13       49.34       60.91     15.63 o 
 -13   2  13       48.77       40.72      5.48 o 
 -12   2  13       74.26       82.37      6.40 o 
 -11   2  13       46.91       45.21      3.39 o 
 -10   2  13      314.16      293.89      9.72 o 
  -9   2  13       49.63       50.45      2.89 o 
  -8   2  13      107.52      105.15      4.60 o 
  -7   2  13       94.65       96.93      4.86 o 
  -6   2  13      202.98      233.28      6.79 o 
  -5   2  13      617.40      615.13     14.73 o 
  -4   2  13      315.02      320.11      7.94 o 
  -3   2  13     2009.51     2154.47     45.09 o 
  -2   2  13      176.17      158.57      4.98 o 
  -1   2  13        5.37        2.67      1.64 o 
   0   2  13       10.40        7.01      1.70 o 
   1   2  13      723.18      640.99     15.45 o 
   2   2  13       93.61      111.43      4.28 o 
   3   2  13       16.48       12.65      2.03 o 
   4   2  13        1.13        1.31      1.89 o 
   5   2  13       45.29       41.14      3.41 o 
   6   2  13       15.60       21.76      2.95 o 
   7   2  13        0.00       -1.55      3.30 o 
   8   2  13      342.37      326.51     12.53 o 
   9   2  13       17.26       16.82      3.83 o 
  10   2  13        0.04       -4.40      4.40 o 
  11   2  13       52.94       77.15     10.92 o 
  12   2  13        7.84       22.62      6.98 o 
  13   2  13       16.64       25.76      8.72 o 
  14   2  13       22.66       17.23     14.95 o 
 -17   3  13       14.89       21.37      8.34 o 
 -16   3  13       89.61      125.28     29.86 o 
 -15   3  13      134.20      171.65     13.95 o 
 -14   3  13        4.84       -2.29      3.98 o 
 -13   3  13       14.21        7.71      4.20 o 
 -12   3  13       57.83       56.62      5.14 o 
 -11   3  13      632.65      646.08     21.45 o 
 -10   3  13       13.02       18.52      3.27 o 
  -9   3  13       12.09       13.35      2.95 o 
  -8   3  13        0.17        0.84      1.85 o 
  -7   3  13      280.91      263.80      9.83 o 
  -6   3  13      125.29      142.08      7.61 o 
  -5   3  13       39.34       46.89      2.89 o 
  -4   3  13        1.64        1.76      1.25 o 
  -3   3  13     3214.90     3359.71     72.18 o 
  -2   3  13     1251.17     1264.13     29.35 o 
  -1   3  13       67.52       54.87      4.54 o 
   0   3  13       69.97       69.97      4.02 o 
   1   3  13       72.56       80.06      4.62 o 
   2   3  13        0.45       -1.76      1.76 o 
   3   3  13       44.99       39.70      3.30 o 
   4   3  13       86.04       79.86      4.08 o 
   5   3  13       17.87       25.68      2.87 o 
   6   3  13      310.34      319.15     10.84 o 
   7   3  13        1.07        2.04      2.77 o 
   8   3  13      748.56      795.50     28.61 o 
   9   3  13      198.83      229.44     13.67 o 
  10   3  13       46.02       48.21      7.42 o 
  11   3  13       16.03       33.04      6.82 o 
  12   3  13        0.24        6.54     14.48 o 
  13   3  13       59.97       40.17     20.09 o 
 -16   4  13        4.12        5.89      7.77 o 
 -15   4  13       97.17      135.27     21.43 o 
 -14   4  13        7.47        8.91      4.66 o 
 -13   4  13       86.84      101.22     12.20 o 
 -12   4  13        2.03        0.70      3.71 o 
 -11   4  13        9.18       14.17      3.60 o 
 -10   4  13        2.82       12.30      3.69 o 
  -9   4  13      166.82      187.15     12.17 o 
  -8   4  13      175.73      201.34     10.05 o 
  -7   4  13      127.23      126.45      7.24 o 
  -6   4  13      230.12      215.22      8.90 o 
  -5   4  13        3.95        8.09      2.70 o 
  -4   4  13      425.44      390.34     17.85 o 
  -3   4  13      447.72      401.67     16.62 o 
  -2   4  13        7.41       10.52      3.75 o 
  -1   4  13      447.53      441.99     19.11 o 
   0   4  13      423.07      421.25     15.78 o 
   1   4  13       34.35       34.29      4.12 o 
   2   4  13       75.43       81.92      7.30 o 
   3   4  13     1461.96     1496.04     46.30 o 
   4   4  13       48.54       48.67      4.76 o 
   5   4  13      247.23      235.99      9.15 o 
   6   4  13        1.87        5.19      4.25 o 
   7   4  13      262.37      270.17     12.77 o 
   8   4  13        0.96       -0.32      4.40 o 
   9   4  13       20.54       15.83      5.93 o 
  10   4  13       23.91       32.30      7.27 o 
  11   4  13       32.26       23.68     13.96 o 
  12   4  13        0.02       19.15     17.75 o 
  13   4  13       24.61       24.29     19.62 o 
 -15   5  13       13.62       18.87     10.14 o 
 -14   5  13       94.27       78.84     19.90 o 
 -13   5  13       30.76       25.19     10.05 o 
 -12   5  13       39.83       25.56      8.12 o 
 -11   5  13       47.63       42.65      8.60 o 
 -10   5  13        0.11       -1.03      6.27 o 
  -9   5  13        0.85        0.03      5.27 o 
  -8   5  13      112.01       80.66     12.72 o 
  -7   5  13      757.69      711.89     30.82 o 
  -6   5  13       53.65       48.01      4.73 o 
  -5   5  13       50.40       43.62      4.56 o 
  -4   5  13      139.97      144.49      9.54 o 
  -3   5  13      128.25      119.72      7.06 o 
  -2   5  13      203.40      193.83      9.56 o 
  -1   5  13       28.18       36.14      5.29 o 
   0   5  13        5.67        2.06      3.73 o 
   1   5  13       32.68       35.92      5.90 o 
   2   5  13      555.96      481.38     20.49 o 
   3   5  13      124.77      125.02      9.66 o 
   4   5  13      518.65      500.29     27.12 o 
   5   5  13       21.03       18.71      3.72 o 
   6   5  13        0.16       -3.05      3.05 o 
   7   5  13       11.14       14.53      3.86 o 
   8   5  13       55.93       61.65      6.17 o 
   9   5  13       26.63       23.35      5.26 o 
  10   5  13       59.26       57.69     11.95 o 
  11   5  13       19.04       13.18     10.77 o 
  12   5  13        3.07       -0.08     15.41 o 
 -14   6  13       64.37       39.03     20.55 o 
 -13   6  13       22.36        2.34     13.82 o 
 -12   6  13       57.70       35.74     15.14 o 
 -11   6  13        2.88        5.59      9.69 o 
 -10   6  13      179.37      155.21     27.05 o 
  -9   6  13        9.59        0.91      4.93 o 
  -8   6  13      104.54       90.29      7.75 o 
  -7   6  13      522.49      527.88     38.45 o 
  -6   6  13      436.23      450.09     19.20 o 
  -5   6  13      124.72      133.15      8.59 o 
  -4   6  13       12.16       16.97      3.78 o 
  -3   6  13      638.54      628.46     38.42 o 
  -2   6  13      560.98      531.62     31.44 o 
  -1   6  13      140.16      131.41     16.29 o 
   0   6  13      150.00      160.47     12.60 o 
   1   6  13      105.93       89.95     10.52 o 
   2   6  13        2.05       -6.16      6.16 o 
   3   6  13      487.79      464.48     22.84 o 
   4   6  13       13.39       13.16      5.95 o 
   5   6  13        0.19        0.06     10.79 o 
   6   6  13        1.03       -6.67      6.67 o 
   7   6  13       53.10       53.47      6.30 o 
   8   6  13        0.07       -1.06      4.60 o 
   9   6  13      127.88      131.45     15.09 o 
  10   6  13       38.05       30.67     14.02 o 
 -12   7  13        9.81        3.79     14.59 o 
 -11   7  13       49.55       36.79     22.42 o 
 -10   7  13       12.95       10.18      8.19 o 
  -9   7  13       12.05       10.60      6.81 o 
  -8   7  13       57.08       66.11      7.12 o 
  -7   7  13       43.23       38.69      5.92 o 
  -6   7  13      287.45      240.60     32.02 o 
  -5   7  13       51.65       59.79      7.89 o 
  -4   7  13        0.50        1.60      6.05 o 
  -3   7  13        0.11       -3.00      4.06 o 
  -2   7  13        9.81       18.04      5.62 o 
  -1   7  13       83.13       87.01     10.08 o 
   0   7  13        2.19       -4.92      8.29 o 
   1   7  13        5.24        5.17      7.16 o 
   2   7  13        4.90        1.82      6.90 o 
   3   7  13       55.10       62.35      9.74 o 
   4   7  13        2.14       -6.15      6.15 o 
   5   7  13       19.11       33.91      9.54 o 
   6   7  13       12.93        2.29      7.89 o 
   7   7  13        2.05        4.98      8.57 o 
   8   7  13       44.59       62.68     12.56 o 
   9   7  13       32.71       48.25     13.12 o 
 -10   8  13        0.17        6.26      8.57 o 
  -9   8  13       43.79       52.84     12.45 o 
  -8   8  13        0.16        2.74      6.21 o 
  -7   8  13       22.85       37.83      8.20 o 
  -6   8  13        1.30        4.58      6.24 o 
  -5   8  13        1.84        0.38      4.32 o 
  -4   8  13       49.85       47.32      8.05 o 
  -3   8  13       37.39       50.05      7.05 o 
  -2   8  13       99.44      114.31      9.68 o 
  -1   8  13       82.83      100.40      9.57 o 
   0   8  13       67.46       78.64     11.15 o 
   1   8  13      150.39      148.08     17.21 o 
   2   8  13       13.32        6.65      7.32 o 
   3   8  13       12.50       13.53      8.07 o 
   4   8  13       14.01       17.45      9.41 o 
   5   8  13        1.17       -6.36      7.80 o 
   6   8  13        8.46       11.66      9.06 o 
  -6   9  13       39.50       23.29      8.34 o 
  -5   9  13       15.11       10.55      7.57 o 
  -4   9  13        6.60       12.57     10.05 o 
  -3   9  13       54.02       85.36     16.21 o 
  -2   9  13        2.66       -4.15      6.25 o 
  -1   9  13        4.34        2.96      6.97 o 
   0   9  13       15.80       29.77     18.36 o 
   1   9  13        0.00        7.76      8.27 o 
   2   9  13       20.77       27.39      9.55 o 
   3   9  13       16.26       18.43      9.96 o 
 -18   0  14       13.10       35.03     14.48 o 
 -16   0  14       46.79       48.27      8.97 o 
 -14   0  14       89.78      107.62     11.05 o 
 -12   0  14      574.56      579.02     24.93 o 
 -10   0  14     1090.69     1050.15     38.97 o 
  -8   0  14      955.53      931.61     33.25 o 
  -6   0  14     1105.82     1064.77     39.04 o 
  -4   0  14        3.46        0.85      2.77 o 
  -2   0  14      456.89      469.53     15.12 o 
   0   0  14     2464.50     2297.18     66.30 o 
   2   0  14      281.15      298.13     10.91 o 
   4   0  14      290.25      276.30     12.35 o 
   6   0  14        0.17       -0.12      3.20 o 
   8   0  14      563.32      476.48     25.08 o 
  10   0  14       14.18        8.99     17.28 o 
  12   0  14      363.06      416.64     30.19 o 
  14   0  14       89.88      128.92     23.82 o 
 -18   1  14       26.83       20.19      7.82 o 
 -17   1  14       40.48       58.52      9.22 o 
 -16   1  14       56.69       62.39     14.63 o 
 -15   1  14        4.70        3.03      3.88 o 
 -14   1  14       81.00       72.67      8.33 o 
 -13   1  14      149.60      151.48      7.83 o 
 -12   1  14        5.49        5.09      2.96 o 
 -11   1  14      965.35      927.22     25.68 o 
 -10   1  14      963.92      950.11     23.45 o 
  -9   1  14     1268.40     1163.42     28.08 o 
  -8   1  14      165.70      164.71      5.48 o 
  -7   1  14      473.44      515.49     13.40 o 
  -6   1  14      833.30      811.56     18.31 o 
  -5   1  14      504.06      478.15     12.40 o 
  -4   1  14     1252.28     1265.46     28.59 o 
  -3   1  14       10.17       16.18      1.90 o 
  -2   1  14        3.03        5.81      1.62 o 
  -1   1  14        1.91        1.48      1.55 o 
   0   1  14        0.12       -0.85      1.42 o 
   1   1  14     1172.15     1172.27     23.80 o 
   2   1  14       88.36      103.08      4.00 o 
   3   1  14      264.75      258.79      7.98 o 
   4   1  14      374.29      343.23     10.59 o 
   5   1  14      436.08      419.68     12.45 o 
   6   1  14      221.72      210.17      7.93 o 
   7   1  14        2.69        0.21      2.54 o 
   8   1  14       34.24       38.64      4.25 o 
   9   1  14        1.52       -2.01      3.31 o 
  10   1  14        0.04        0.22      4.16 o 
  11   1  14        4.67        2.98      4.80 o 
  12   1  14        3.28       -1.17      5.58 o 
  13   1  14       17.77        7.02      8.30 o 
  14   1  14        0.02        6.66      8.42 o 
 -17   2  14        0.29       13.18      7.06 o 
 -16   2  14       58.86       72.88      8.03 o 
 -15   2  14       11.30        0.38      4.55 o 
 -14   2  14        3.67       -0.37      4.30 o 
 -13   2  14       35.30       40.93      7.04 o 
 -12   2  14      161.91      170.69      8.76 o 
 -11   2  14       87.32       96.86      4.96 o 
 -10   2  14      603.03      589.05     17.13 o 
  -9   2  14       96.08       91.60      4.16 o 
  -8   2  14       91.51       83.32      4.31 o 
  -7   2  14      258.99      277.33     10.36 o 
  -6   2  14      181.83      174.62      5.48 o 
  -5   2  14     2874.56     3055.17     69.66 o 
  -4   2  14      911.38      904.64     24.05 o 
  -3   2  14      937.97     1078.03     22.58 o 
  -2   2  14      440.05      377.52      9.79 o 
  -1   2  14      402.85      413.84     10.68 o 
   0   2  14      456.53      455.86     11.54 o 
   1   2  14      364.54      340.40      9.67 o 
   2   2  14      101.63       96.42      4.29 o 
   3   2  14      579.25      607.53     15.93 o 
   4   2  14      299.34      283.44      8.76 o 
   5   2  14       82.17       79.55      4.39 o 
   6   2  14      151.53      159.25      6.53 o 
   7   2  14      310.41      317.77     11.56 o 
   8   2  14        1.38       -0.82      2.81 o 
   9   2  14       35.35       27.81      6.29 o 
  10   2  14        0.03       -1.37     10.47 o 
  11   2  14       80.00      106.37     13.62 o 
  12   2  14        0.23       -2.17      8.17 o 
  13   2  14        0.79        6.68      7.27 o 
 -17   3  14        3.32        0.19     11.27 o 
 -16   3  14       44.61       52.11     12.17 o 
 -15   3  14        7.20       -0.63      4.89 o 
 -14   3  14        5.59        6.51      4.57 o 
 -13   3  14       37.36       36.85      5.67 o 
 -12   3  14       36.52       40.15      5.78 o 
 -11   3  14      164.85      194.66     12.35 o 
 -10   3  14       84.75       78.33      8.55 o 
  -9   3  14       11.86       12.87      3.07 o 
  -8   3  14        0.17       -1.92      1.92 o 
  -7   3  14       49.22       46.08      5.08 o 
  -6   3  14     1099.47     1090.40     35.14 o 
  -5   3  14      128.63      142.60      4.84 o 
  -4   3  14      934.01      955.47     26.39 o 
  -3   3  14      250.07      268.75      7.46 o 
  -2   3  14      183.50      163.26      5.47 o 
  -1   3  14      863.04      866.38     25.64 o 
   0   3  14      229.71      246.99      9.79 o 
   1   3  14      236.11      257.07      8.72 o 
   2   3  14       15.89       15.60      3.41 o 
   3   3  14      182.57      156.32      6.42 o 
   4   3  14      349.49      330.08      9.92 o 
   5   3  14        2.41        0.24      2.35 o 
   6   3  14        0.85        1.82      2.84 o 
   7   3  14        5.37        5.73      3.71 o 
   8   3  14        7.46        9.98      4.00 o 
   9   3  14       44.90       48.20      6.81 o 
  10   3  14        3.70        3.35      6.91 o 
  11   3  14       43.37       50.45     21.49 o 
  12   3  14        2.66      -13.08     13.55 o 
  13   3  14       10.49        7.47     15.88 o 
 -16   4  14        6.96        8.92     11.44 o 
 -15   4  14        0.25        5.92     11.75 o 
 -14   4  14       20.32       25.35      6.55 o 
 -13   4  14       26.17       28.54      6.73 o 
 -12   4  14       24.55       29.41      5.16 o 
 -11   4  14      548.33      591.94     49.53 o 
 -10   4  14      225.12      213.87     13.59 o 
  -9   4  14       44.15       40.07      4.97 o 
  -8   4  14      148.17      151.41     14.20 o 
  -7   4  14      752.16      748.27     25.42 o 
  -6   4  14      396.91      387.67     15.53 o 
  -5   4  14      170.76      190.40      9.08 o 
  -4   4  14      421.79      409.59     17.00 o 
  -3   4  14      106.44      130.18     12.34 o 
  -2   4  14        3.64        1.44      4.73 o 
  -1   4  14        3.47        7.07      4.16 o 
   0   4  14      106.46       90.44      7.23 o 
   1   4  14      790.52      783.45     27.45 o 
   2   4  14      194.14      200.03      9.32 o 
   3   4  14      189.07      197.46     10.73 o 
   4   4  14       14.98        9.16      3.62 o 
   5   4  14       25.00       27.13      3.85 o 
   6   4  14      183.63      162.30      8.68 o 
   7   4  14       58.76       54.23      8.05 o 
   8   4  14        8.78        6.83      5.67 o 
   9   4  14        2.99        0.16      5.29 o 
  10   4  14      170.20      158.69     20.79 o 
  11   4  14        1.13        5.46     12.68 o 
  12   4  14        2.93      -16.96     23.12 o 
 -15   5  14       38.88       52.89     12.08 o 
 -14   5  14        0.04        2.35      8.83 o 
 -13   5  14        7.36      -12.36     12.36 o 
 -12   5  14        0.65       -0.17      7.42 o 
 -11   5  14      127.63      118.40     16.79 o 
 -10   5  14      158.94      163.08     19.75 o 
  -9   5  14      329.08      306.90     23.26 o 
  -8   5  14       94.82      110.84     11.10 o 
  -7   5  14      533.70      549.20     24.94 o 
  -6   5  14      193.91      187.68     19.86 o 
  -5   5  14      634.93      607.02     26.90 o 
  -4   5  14      138.00      136.32      9.44 o 
  -3   5  14      277.28      255.47     11.93 o 
  -2   5  14      350.06      354.25     14.52 o 
  -1   5  14       38.06       26.79      5.47 o 
   0   5  14      151.04      159.23     11.25 o 
   1   5  14       34.10       35.40      6.00 o 
   2   5  14       25.72       25.72      7.06 o 
   3   5  14      142.90      139.44     11.39 o 
   4   5  14        3.83        4.37      5.07 o 
   5   5  14       82.18       62.90      5.68 o 
   6   5  14       13.36       16.71      3.82 o 
   7   5  14      315.69      365.32     15.64 o 
   8   5  14       18.07       16.06      7.16 o 
   9   5  14        9.14        4.21      4.90 o 
  10   5  14      272.58      313.66     21.63 o 
  11   5  14       19.09       -3.75     10.87 o 
 -14   6  14      102.40       98.58     21.01 o 
 -13   6  14       56.33       51.79     18.92 o 
 -12   6  14        2.58      -14.95     14.95 o 
 -11   6  14        6.02       12.64     14.48 o 
 -10   6  14       18.25       30.30      8.12 o 
  -9   6  14       93.37       90.31     20.83 o 
  -8   6  14       10.87        0.09      4.50 o 
  -7   6  14        0.15        3.82      4.98 o 
  -6   6  14      978.00      940.84     40.13 o 
  -5   6  14      229.25      217.16     16.20 o 
  -4   6  14      246.00      223.15     16.06 o 
  -3   6  14        2.54        4.47      4.21 o 
  -2   6  14      163.91      138.86     11.50 o 
  -1   6  14      262.53      263.31     20.32 o 
   0   6  14        3.25       -5.60      5.74 o 
   1   6  14      955.58      915.48     42.28 o 
   2   6  14      174.43      206.43     24.06 o 
   3   6  14      236.51      191.89     15.00 o 
   4   6  14        2.21        2.31      6.32 o 
   5   6  14       55.47       57.90     13.55 o 
   6   6  14       40.80       20.52      9.37 o 
   7   6  14       33.71       23.85      9.44 o 
   8   6  14       46.64       51.03      8.47 o 
   9   6  14      115.05      147.77     15.71 o 
  10   6  14        0.01       15.80     12.36 o 
 -12   7  14        1.84      -13.01     13.01 o 
 -11   7  14        0.02        0.78     14.03 o 
 -10   7  14      123.29      121.66     49.98 o 
  -9   7  14      141.65      103.10     38.54 o 
  -8   7  14       14.60        8.66      5.51 o 
  -7   7  14       58.65       45.32      7.47 o 
  -6   7  14       12.37        1.15      6.54 o 
  -5   7  14       52.60       70.10      8.28 o 
  -4   7  14       78.79       83.15      8.88 o 
  -3   7  14       98.14       89.89      9.64 o 
  -2   7  14       11.77        8.38      6.27 o 
  -1   7  14        0.00       -1.08      6.18 o 
   0   7  14       24.23       29.17      9.45 o 
   1   7  14       24.51       18.38      7.98 o 
   2   7  14        0.16       -5.44      7.40 o 
   3   7  14       37.13       57.33      9.39 o 
   4   7  14       41.60       30.36     12.41 o 
   5   7  14        0.53       -3.09     11.68 o 
   6   7  14        1.08       -1.23      7.83 o 
   7   7  14       87.30       80.95      8.93 o 
   8   7  14        3.64       10.02      9.73 o 
 -10   8  14        2.47       15.99     15.49 o 
  -9   8  14        2.29        7.88     17.98 o 
  -8   8  14       23.48       18.09      7.50 o 
  -7   8  14        1.40        7.75      8.28 o 
  -6   8  14      113.08      133.92     19.82 o 
  -5   8  14        8.49        8.21      6.86 o 
  -4   8  14       50.29       59.09      9.50 o 
  -3   8  14       20.54       12.03      9.98 o 
  -2   8  14        3.20       -4.92      7.92 o 
  -1   8  14      222.46      192.48     22.03 o 
   0   8  14       14.99       13.45     13.74 o 
   1   8  14       10.60        0.06      9.67 o 
   2   8  14        1.23        2.56      7.10 o 
   3   8  14        2.86        2.83      7.65 o 
   4   8  14       40.16       29.06     10.18 o 
   5   8  14       14.50       11.79      9.60 o 
   6   8  14        8.99       28.42     11.04 o 
  -6   9  14       13.79        8.27      7.40 o 
  -5   9  14       17.85        4.59      7.70 o 
  -4   9  14       37.41       60.37     10.26 o 
  -3   9  14       12.27        0.15     10.15 o 
  -2   9  14       41.35       52.78     13.39 o 
  -1   9  14       24.43       31.27     11.90 o 
   0   9  14        1.00       -4.34      9.76 o 
   1   9  14       36.44       52.20     12.54 o 
   2   9  14        0.00        3.15      8.47 o 
 -17   0  15        8.26       11.92      7.51 o 
 -15   0  15        8.50       39.01      8.84 o 
 -13   0  15       93.00       93.76      8.05 o 
 -11   0  15      521.07      474.90     25.08 o 
  -9   0  15     1220.99     1231.50     47.35 o 
  -7   0  15        4.67        8.17      3.03 o 
  -5   0  15      732.02      739.69     25.04 o 
  -3   0  15     2222.58     2556.05     73.46 o 
  -1   0  15      330.25      427.56     14.24 o 
   1   0  15      236.80      257.30     10.63 o 
   3   0  15       24.49       45.23      4.35 o 
   5   0  15      550.51      571.63     30.35 o 
   7   0  15      509.95      439.35     25.62 o 
   9   0  15      302.62      255.82     16.44 o 
  11   0  15       13.97        3.64      7.43 o 
  13   0  15       73.95       73.77     13.02 o 
 -17   1  15      106.20      111.90     11.29 o 
 -16   1  15       23.82       26.19      6.14 o 
 -15   1  15        1.16        2.15      3.73 o 
 -14   1  15      181.39      182.22      9.68 o 
 -13   1  15       65.64       69.32      5.53 o 
 -12   1  15       35.75       40.62      4.08 o 
 -11   1  15       23.30       22.68      2.96 o 
 -10   1  15     1801.44     1617.29     42.89 o 
  -9   1  15      122.24      134.22      5.13 o 
  -8   1  15      703.95      707.14     16.93 o 
  -7   1  15       11.61       14.43      2.03 o 
  -6   1  15      651.05      731.51     16.70 o 
  -5   1  15       62.71       80.43      3.41 o 
  -4   1  15       25.50       24.49      2.20 o 
  -3   1  15      213.50      252.70      6.92 o 
  -2   1  15        5.10        6.77      1.84 o 
  -1   1  15      484.34      484.09     11.62 o 
   0   1  15      632.71      646.64     16.21 o 
   1   1  15      601.87      610.90     14.88 o 
   2   1  15        8.53        7.50      2.10 o 
   3   1  15       18.29       23.97      2.68 o 
   4   1  15      855.24      757.93     19.53 o 
   5   1  15       10.82        9.38      2.63 o 
   6   1  15     1170.25     1108.51     30.71 o 
   7   1  15      365.02      336.97     12.72 o 
   8   1  15      202.65      197.06     11.25 o 
   9   1  15       63.36       55.62     11.03 o 
  10   1  15        0.32        4.15      4.43 o 
  11   1  15        0.92       -0.87      4.58 o 
  12   1  15      188.85      197.92     20.89 o 
  13   1  15       15.25       22.00      9.68 o 
 -17   2  15       30.12       34.35      8.31 o 
 -16   2  15        0.12        6.35      5.32 o 
 -15   2  15       68.28       64.80      7.45 o 
 -14   2  15      195.52      211.41     12.40 o 
 -13   2  15       63.00       64.34      8.09 o 
 -12   2  15       84.28       83.52      5.12 o 
 -11   2  15      613.12      631.85     18.52 o 
 -10   2  15      411.25      444.38     13.72 o 
  -9   2  15      630.26      573.05     16.75 o 
  -8   2  15      110.03      103.11      6.90 o 
  -7   2  15      442.73      432.26     12.31 o 
  -6   2  15      872.25      974.99     24.33 o 
  -5   2  15       46.20       35.89      3.02 o 
  -4   2  15      772.00      806.15     19.92 o 
  -3   2  15      126.02      121.21      4.20 o 
  -2   2  15       18.72       15.10      2.56 o 
  -1   2  15      240.86      225.54      7.06 o 
   0   2  15        2.76        2.63      1.92 o 
   1   2  15       11.56        8.32      2.24 o 
   2   2  15       93.78      100.60      5.01 o 
   3   2  15        3.39        5.51      2.32 o 
   4   2  15       39.79       41.64      3.40 o 
   5   2  15       28.90       21.92      3.04 o 
   6   2  15      184.93      187.31      7.36 o 
   7   2  15        0.05        1.26      2.74 o 
   8   2  15      188.43      157.84      8.90 o 
   9   2  15      226.25      194.77     14.14 o 
  10   2  15       10.06        5.28      5.58 o 
  11   2  15        0.10        4.78      5.73 o 
  12   2  15      109.76      132.64     16.16 o 
  13   2  15       20.56       52.63     11.66 o 
 -17   3  15        8.98       16.56      7.28 o 
 -16   3  15        4.39        5.18     11.57 o 
 -15   3  15       54.52       60.85     11.97 o 
 -14   3  15        3.31        5.72      4.74 o 
 -13   3  15       58.92       69.57     10.92 o 
 -12   3  15       57.68       59.60      6.04 o 
 -11   3  15        3.91        7.07      3.51 o 
 -10   3  15      514.88      507.27     18.31 o 
  -9   3  15     1675.05     1745.10     63.61 o 
  -8   3  15       18.82        7.21      2.38 o 
  -7   3  15      106.30      107.60      5.29 o 
  -6   3  15       33.41       65.48      4.10 o 
  -5   3  15      486.33      460.81     14.72 o 
  -4   3  15      196.09      208.71      9.21 o 
  -3   3  15      288.38      402.22     16.91 o 
  -2   3  15       18.88        9.78      2.86 o 
  -1   3  15       89.68       92.51      7.61 o 
   0   3  15        2.04        0.74      2.43 o 
   1   3  15        0.99        2.17      2.59 o 
   2   3  15      175.24      171.09      8.43 o 
   3   3  15       90.01       80.66      6.12 o 
   4   3  15      398.41      397.08     13.07 o 
   5   3  15       41.70       50.83      5.24 o 
   6   3  15      322.12      310.96     13.80 o 
   7   3  15       67.09       78.13     10.47 o 
   8   3  15       34.47       41.35      7.00 o 
   9   3  15       59.20       63.61     15.54 o 
  10   3  15      175.22      179.81     18.23 o 
  11   3  15        6.79       -5.14     14.01 o 
  12   3  15       33.15        6.54     16.35 o 
 -16   4  15        6.47       -0.66      9.37 o 
 -15   4  15       16.92       20.43     11.49 o 
 -14   4  15      113.67      128.72     22.12 o 
 -13   4  15       28.52       41.94      7.58 o 
 -12   4  15      192.24      179.96     13.65 o 
 -11   4  15       76.87       74.79      8.25 o 
 -10   4  15        1.24        3.57      4.09 o 
  -9   4  15        1.53        4.40      3.52 o 
  -8   4  15      176.47      183.45     10.16 o 
  -7   4  15        8.36        5.09      4.52 o 
  -6   4  15      496.11      502.83     20.77 o 
  -5   4  15       78.40       67.14      5.89 o 
  -4   4  15      236.43      217.04     11.06 o 
  -3   4  15      112.76      117.13      7.74 o 
  -2   4  15       37.59       30.87      5.14 o 
  -1   4  15      686.57      657.18     40.49 o 
   0   4  15      125.38      140.64     12.35 o 
   1   4  15       13.26       12.76      3.56 o 
   2   4  15       94.75       99.68      7.99 o 
   3   4  15      160.74      169.70     14.72 o 
   4   4  15       50.55       45.88      5.45 o 
   5   4  15       11.72       -2.49      3.12 o 
   6   4  15        1.98        2.82      3.74 o 
   7   4  15        0.04       -4.32      4.32 o 
   8   4  15       20.71        8.01      5.18 o 
   9   4  15       43.60       57.22     11.84 o 
  10   4  15        0.52       -9.12     10.74 o 
  11   4  15       26.77        4.00     12.79 o 
  12   4  15        0.03       15.18     14.93 o 
 -15   5  15        6.63        8.72      9.91 o 
 -14   5  15        4.85        7.94      9.15 o 
 -13   5  15       58.72       40.98     29.43 o 
 -12   5  15      110.57       88.52     11.64 o 
 -11   5  15       61.37       43.70      9.12 o 
 -10   5  15       93.08       89.24     15.64 o 
  -9   5  15      182.88      151.82     29.33 o 
  -8   5  15        3.57        7.39      4.82 o 
  -7   5  15       97.29       89.52     12.13 o 
  -6   5  15      973.28      927.94     39.50 o 
  -5   5  15      256.50      259.19     16.80 o 
  -4   5  15      172.45      169.69     13.02 o 
  -3   5  15       20.07       20.36      4.87 o 
  -2   5  15        3.14       -1.29      4.02 o 
  -1   5  15        0.01       -4.98      4.98 o 
   0   5  15       13.01       13.31      6.04 o 
   1   5  15        3.09       12.32      6.30 o 
   2   5  15       94.86       87.59      9.70 o 
   3   5  15       26.78       16.35      6.16 o 
   4   5  15       20.87       19.38      5.41 o 
   5   5  15      120.28      133.24     16.05 o 
   6   5  15      195.62      193.90     10.49 o 
   7   5  15       96.03      118.16      8.04 o 
   8   5  15       75.94       83.29      9.12 o 
   9   5  15        1.23       -5.92      5.92 o 
  10   5  15       30.52       10.84      8.71 o 
  11   5  15        8.83      -10.54     10.66 o 
 -14   6  15       20.48       -1.87     31.06 o 
 -13   6  15       55.17       36.17     16.05 o 
 -12   6  15        1.46      -20.55     20.55 o 
 -11   6  15        9.82        6.74     14.01 o 
 -10   6  15       42.67       49.89      9.30 o 
  -9   6  15       92.15       86.17     15.03 o 
  -8   6  15        0.10       -4.20      4.85 o 
  -7   6  15      448.08      434.69     24.61 o 
  -6   6  15        5.50       11.39      5.87 o 
  -5   6  15        0.48        2.11      3.93 o 
  -4   6  15        3.94        1.86      4.34 o 
  -3   6  15      111.86       79.15      8.99 o 
  -2   6  15        0.01       -1.30      5.27 o 
  -1   6  15       67.01       66.48      9.10 o 
   0   6  15       39.02       33.10      8.42 o 
   1   6  15        0.44       -4.84      6.51 o 
   2   6  15       21.59       17.15      8.28 o 
   3   6  15      140.85      137.42     11.95 o 
   4   6  15       32.55       29.58      7.69 o 
   5   6  15      116.52      133.78     19.40 o 
   6   6  15       38.13       31.99      8.10 o 
   7   6  15       22.03       11.72      5.38 o 
   8   6  15      156.95      188.10     17.42 o 
   9   6  15       26.47       48.66     12.05 o 
 -12   7  15       88.10       61.70     19.35 o 
 -11   7  15      118.88      102.73     41.57 o 
 -10   7  15       35.17       18.82     27.33 o 
  -9   7  15        0.02       -6.52      7.92 o 
  -8   7  15       28.13       12.75      9.12 o 
  -7   7  15       32.70       38.14      7.31 o 
  -6   7  15      179.47      187.59     26.98 o 
  -5   7  15       31.79       39.01      6.99 o 
  -4   7  15        9.96        8.60      5.76 o 
  -3   7  15       25.19       27.57      7.22 o 
  -2   7  15        6.04        5.89      6.68 o 
  -1   7  15       25.31       10.26      9.11 o 
   0   7  15      169.47      197.12     15.81 o 
   1   7  15       14.10        3.89      8.83 o 
   2   7  15        1.15        1.62      9.10 o 
   3   7  15       11.67       23.36      7.61 o 
   4   7  15        0.24       -7.80     10.27 o 
   5   7  15       12.16        6.03      8.49 o 
   6   7  15       52.94       63.60     15.76 o 
   7   7  15        0.08       -6.21      8.49 o 
   8   7  15       14.63        1.57     11.63 o 
  -9   8  15       26.27       16.93     16.07 o 
  -8   8  15        3.93        3.55     10.10 o 
  -7   8  15       30.14       45.22     16.49 o 
  -6   8  15       62.24       41.90     11.98 o 
  -5   8  15       47.76       31.65     12.08 o 
  -4   8  15      159.23      163.59     18.68 o 
  -3   8  15       30.07       37.37     11.89 o 
  -2   8  15      146.84      124.47     16.42 o 
  -1   8  15       60.21       71.14     13.79 o 
   0   8  15       40.46       30.65     11.23 o 
   1   8  15        1.18       -7.51      8.03 o 
   2   8  15       41.79       22.97      9.09 o 
   3   8  15        2.80        6.11      8.86 o 
   4   8  15       10.16        9.40      8.91 o 
   5   8  15       81.34       71.99     16.61 o 
  -5   9  15        0.02       12.62     12.99 o 
  -4   9  15       17.23       36.52     11.77 o 
  -3   9  15      154.98      198.78     50.45 o 
  -2   9  15        2.03       -4.52      9.40 o 
  -1   9  15        4.54        7.44      9.76 o 
   0   9  15        0.10        7.45     10.22 o 
 -16   0  16       27.96       48.61      9.76 o 
 -14   0  16       56.74       62.98     19.85 o 
 -12   0  16      486.36      496.26     26.22 o 
 -10   0  16      571.44      579.35     28.12 o 
  -8   0  16      531.11      543.83     30.05 o 
  -6   0  16      155.90      122.67      8.82 o 
  -4   0  16       19.93       35.09      4.43 o 
  -2   0  16       21.51       19.59      3.20 o 
   0   0  16      493.97      473.23     16.95 o 
   2   0  16        0.78        4.03      2.89 o 
   4   0  16     1442.58     1375.27     49.74 o 
   6   0  16       38.38       28.61      7.89 o 
   8   0  16       38.36       23.57      5.81 o 
  10   0  16      261.69      301.07     46.71 o 
  12   0  16       82.22      125.90     26.86 o 
 -17   1  16        3.17        9.00      7.16 o 
 -16   1  16       10.27       13.61      5.21 o 
 -15   1  16       25.98       19.26      6.50 o 
 -14   1  16       54.71       59.44      6.03 o 
 -13   1  16        0.51        2.95      3.62 o 
 -12   1  16        0.13       -1.05      3.09 o 
 -11   1  16      400.72      382.95     16.50 o 
 -10   1  16        2.19        8.35      2.74 o 
  -9   1  16     1602.55     1551.37     37.13 o 
  -8   1  16       38.51       31.76      2.81 o 
  -7   1  16      207.88      248.00      7.30 o 
  -6   1  16      230.99      255.46      9.77 o 
  -5   1  16      628.01      672.11     16.88 o 
  -4   1  16        0.74        0.61      2.09 o 
  -3   1  16      645.80      677.00     16.36 o 
  -2   1  16        7.26        2.65      2.06 o 
  -1   1  16      238.79      233.91      7.22 o 
   0   1  16        0.22        2.42      1.87 o 
   1   1  16       66.62       69.50      3.60 o 
   2   1  16        5.54        8.81      2.27 o 
   3   1  16       45.71       42.35      3.21 o 
   4   1  16      142.38      120.96      5.28 o 
   5   1  16        3.05        6.98      2.60 o 
   6   1  16      213.43      192.88      7.76 o 
   7   1  16        8.45        7.32      3.16 o 
   8   1  16       64.45       55.47      5.96 o 
   9   1  16       17.87       16.12      5.05 o 
  10   1  16      155.83      173.93     12.05 o 
  11   1  16        0.82        0.68      6.45 o 
  12   1  16        9.13        8.58      7.84 o 
  13   1  16       14.98       32.63     10.31 o 
 -17   2  16       86.29      104.37     11.70 o 
 -16   2  16       53.78       71.84      8.17 o 
 -15   2  16        5.53        9.06      5.32 o 
 -14   2  16       21.02       25.99      5.58 o 
 -13   2  16       39.22       37.47      4.21 o 
 -12   2  16      302.30      333.06     14.01 o 
 -11   2  16       21.24       26.07      4.13 o 
 -10   2  16        3.36       -1.79      2.45 o 
  -9   2  16      143.05      144.37      5.96 o 
  -8   2  16      760.06      777.63     22.20 o 
  -7   2  16      303.62      326.96     12.05 o 
  -6   2  16       51.78       67.79      3.59 o 
  -5   2  16        2.92        0.02      1.96 o 
  -4   2  16      423.39      466.02     15.22 o 
  -3   2  16      349.08      363.36     10.04 o 
  -2   2  16       56.94       52.71      3.23 o 
  -1   2  16        1.18        4.71      2.06 o 
   0   2  16      771.05      782.30     20.74 o 
   1   2  16       59.43       60.06      3.41 o 
   2   2  16      484.90      437.50     12.02 o 
   3   2  16       63.11       59.69      3.82 o 
   4   2  16        0.41        1.66      2.49 o 
   5   2  16        0.01        0.23      2.31 o 
   6   2  16        1.16       -1.08      2.45 o 
   7   2  16        5.41       -1.45      3.21 o 
   8   2  16      671.53      660.37     35.66 o 
   9   2  16        8.88        2.32      5.13 o 
  10   2  16       39.49       38.89      7.55 o 
  11   2  16       61.67       47.85     11.06 o 
  12   2  16       31.24       32.00     10.51 o 
 -16   3  16       47.59       71.64     20.74 o 
 -15   3  16       69.10       64.96     10.79 o 
 -14   3  16       89.75       95.19      8.11 o 
 -13   3  16      281.93      312.61     15.22 o 
 -12   3  16      128.06      135.28      7.90 o 
 -11   3  16       77.60       66.00      5.25 o 
 -10   3  16      115.71      106.87      6.38 o 
  -9   3  16      616.53      629.12     21.93 o 
  -8   3  16      491.79      478.68     16.12 o 
  -7   3  16      227.98      214.81      9.29 o 
  -6   3  16       43.76       49.98      3.59 o 
  -5   3  16        4.77        2.58      2.38 o 
  -4   3  16       62.76       62.16      4.37 o 
  -3   3  16       49.95       46.35      3.96 o 
  -2   3  16      329.19      319.08     12.79 o 
  -1   3  16      195.83      169.82      9.60 o 
   0   3  16       99.14      108.40      6.55 o 
   1   3  16       63.65       60.51      5.25 o 
   2   3  16      577.67      594.34     24.94 o 
   3   3  16     1353.44     1260.27     34.67 o 
   4   3  16      395.48      353.21     12.12 o 
   5   3  16      129.45      144.80      7.74 o 
   6   3  16      332.49      308.18     15.90 o 
   7   3  16       19.87       28.05      5.26 o 
   8   3  16        2.78        7.20      5.12 o 
   9   3  16       35.85       37.63      9.55 o 
  10   3  16       17.03       38.77     20.55 o 
  11   3  16       23.55       16.35     18.22 o 
  12   3  16        1.67        5.14     17.75 o 
 -16   4  16       19.78       11.89     11.17 o 
 -15   4  16      110.01       79.86     21.80 o 
 -14   4  16        1.90        0.06      8.37 o 
 -13   4  16       97.08       87.66     10.90 o 
 -12   4  16       21.28       21.28      6.79 o 
 -11   4  16        3.21        5.12      4.72 o 
 -10   4  16      190.80      200.83     15.74 o 
  -9   4  16      240.93      227.84     15.33 o 
  -8   4  16       75.98       57.39      6.77 o 
  -7   4  16        0.01        0.18      3.91 o 
  -6   4  16       17.86       10.85      4.03 o 
  -5   4  16       47.36       51.57      6.13 o 
  -4   4  16      434.59      423.13     20.03 o 
  -3   4  16      200.75      189.32     10.26 o 
  -2   4  16      289.62      274.62     13.48 o 
  -1   4  16        0.02       -0.94      2.62 o 
   0   4  16       57.23       64.62      5.16 o 
   1   4  16       94.59      100.25      6.56 o 
   2   4  16       21.26       17.05      4.52 o 
   3   4  16      178.30      188.19     13.35 o 
   4   4  16      475.74      419.56     14.77 o 
   5   4  16       90.51       91.43      6.21 o 
   6   4  16      211.56      195.16     13.24 o 
   7   4  16       68.71       67.25      7.05 o 
   8   4  16        1.90        9.16      5.33 o 
   9   4  16        0.01       -1.23      6.97 o 
  10   4  16      202.19      196.50     23.59 o 
  11   4  16        2.10       -7.04     12.22 o 
 -15   5  16       12.37        3.72     10.03 o 
 -14   5  16       69.72       74.00     13.05 o 
 -13   5  16       26.30       22.67     15.43 o 
 -12   5  16      152.54      136.50     14.11 o 
 -11   5  16       25.91       31.20     13.23 o 
 -10   5  16      140.69      131.11     11.07 o 
  -9   5  16      133.63      137.27     15.49 o 
  -8   5  16      378.15      296.07     34.81 o 
  -7   5  16      321.75      315.68     17.85 o 
  -6   5  16      173.37      158.00     15.50 o 
  -5   5  16       70.04       72.00      9.66 o 
  -4   5  16       70.69       59.65      6.53 o 
  -3   5  16      336.47      326.18     16.26 o 
  -2   5  16        2.81        4.45      6.19 o 
  -1   5  16        4.33       -0.70      5.85 o 
   0   5  16       36.22       46.18      8.57 o 
   1   5  16      454.28      492.98     25.97 o 
   2   5  16        3.04        0.60      6.60 o 
   3   5  16       17.54        9.58      6.31 o 
   4   5  16        0.06       -2.23      3.36 o 
   5   5  16       90.24       84.52      7.07 o 
   6   5  16        0.84       -2.79      3.54 o 
   7   5  16       41.22       46.12      5.82 o 
   8   5  16        4.51        6.89      6.26 o 
   9   5  16        0.83       -0.58      6.49 o 
  10   5  16        3.33       -8.94      9.05 o 
 -13   6  16        4.24        5.99     14.23 o 
 -12   6  16       21.18       10.71     27.56 o 
 -11   6  16        0.18        5.32     13.35 o 
 -10   6  16      113.60      109.62     17.58 o 
  -9   6  16       31.10       20.16      6.30 o 
  -8   6  16       57.84       56.36      8.14 o 
  -7   6  16        9.96        9.72      7.21 o 
  -6   6  16        1.76       -0.92      8.36 o 
  -5   6  16      113.05      120.10      9.03 o 
  -4   6  16        4.60        5.57      5.42 o 
  -3   6  16        2.08       -1.47      6.00 o 
  -2   6  16       50.33       45.73     11.39 o 
  -1   6  16       47.34       50.09      8.89 o 
   0   6  16       30.57       20.95      7.98 o 
   1   6  16      126.35      123.21     12.81 o 
   2   6  16        1.39       -0.59      7.27 o 
   3   6  16       22.15       17.78      7.23 o 
   4   6  16       11.15       15.64      7.61 o 
   5   6  16       50.24       61.35     11.00 o 
   6   6  16        3.68        0.12      4.55 o 
   7   6  16        2.37        2.06      7.76 o 
   8   6  16       20.22       14.68      9.36 o 
   9   6  16        1.45        2.72      9.52 o 
 -12   7  16       30.80       23.35     27.56 o 
 -11   7  16        0.03       -7.88     14.47 o 
 -10   7  16       49.58       51.72     17.98 o 
  -9   7  16       36.75       38.38     10.78 o 
  -8   7  16       12.85       13.29     10.19 o 
  -7   7  16       71.46       65.13      8.65 o 
  -6   7  16       64.28       71.24      8.99 o 
  -5   7  16        0.18       -0.55      5.32 o 
  -4   7  16       32.25       26.38      7.44 o 
  -3   7  16        0.45       -3.30      5.81 o 
  -2   7  16        9.09        6.98      7.02 o 
  -1   7  16        9.74       -3.81      7.04 o 
   0   7  16       14.15        8.86     11.60 o 
   1   7  16      169.69      161.12     16.10 o 
   2   7  16      200.65      189.13     16.32 o 
   3   7  16       30.17       13.81      7.78 o 
   4   7  16      212.14      136.38     20.59 o 
   5   7  16       21.48       13.01      9.14 o 
   6   7  16       22.46       35.70     11.31 o 
   7   7  16        2.87       17.37     10.22 o 
  -9   8  16       23.93       18.75     26.62 o 
  -8   8  16        2.62       -8.62      8.62 o 
  -7   8  16      152.42      101.35     21.64 o 
  -6   8  16        5.79        1.86      8.97 o 
  -5   8  16       22.71       23.25     10.95 o 
  -4   8  16       24.48       23.13     10.25 o 
  -3   8  16        3.83        0.04      9.48 o 
  -2   8  16        3.99        3.03      8.52 o 
  -1   8  16       55.18       60.91     13.29 o 
   0   8  16       15.50       11.47      9.60 o 
   1   8  16        5.26        9.87      9.75 o 
   2   8  16       11.37        9.44      8.29 o 
   3   8  16        2.18        0.50      7.79 o 
   4   8  16       28.81       21.84     19.07 o 
 -17   0  17        0.06       11.98      8.29 o 
 -15   0  17       49.64       62.75     10.10 o 
 -13   0  17      516.90      582.23     30.31 o 
 -11   0  17      172.45      175.48     10.62 o 
  -9   0  17      907.36      892.44     33.31 o 
  -7   0  17      168.20      192.86     12.05 o 
  -5   0  17      205.86      181.26      8.34 o 
  -3   0  17      533.93      577.61     21.35 o 
  -1   0  17      203.68      231.10     10.09 o 
   1   0  17      110.37       80.29      5.75 o 
   3   0  17      915.10      851.01     32.39 o 
   5   0  17     1984.19     1776.57     63.87 o 
   7   0  17     1180.26     1068.79     45.10 o 
   9   0  17        3.04        5.87      6.73 o 
  11   0  17      175.68      194.41     21.72 o 
 -17   1  17        0.02       -4.97      8.96 o 
 -16   1  17        0.50        6.41      5.23 o 
 -15   1  17        2.76        2.63      4.08 o 
 -14   1  17        7.11        4.01      4.17 o 
 -13   1  17        0.08       -0.32      3.57 o 
 -12   1  17      686.50      675.25     24.18 o 
 -11   1  17       16.11        8.91      3.44 o 
 -10   1  17       33.50       30.75      3.79 o 
  -9   1  17      163.20      140.24      6.06 o 
  -8   1  17        0.16        0.50      2.08 o 
  -7   1  17       63.09       62.04      3.52 o 
  -6   1  17        0.07        0.36      2.08 o 
  -5   1  17       16.02       14.54      2.51 o 
  -4   1  17      102.32      139.70      5.29 o 
  -3   1  17       18.15       18.30      2.53 o 
  -2   1  17      725.38      706.32     17.84 o 
  -1   1  17        3.88        0.00      1.83 o 
   0   1  17        8.07       13.01      2.44 o 
   1   1  17      520.66      526.26     14.08 o 
   2   1  17       25.29       22.77      2.70 o 
   3   1  17      384.19      369.54     10.44 o 
   4   1  17       28.93       28.45      3.10 o 
   5   1  17       33.83       38.06      3.77 o 
   6   1  17       16.45        6.89      2.95 o 
   7   1  17       30.33       27.10      4.63 o 
   8   1  17        3.03        1.98      3.78 o 
   9   1  17       53.77       39.81      6.61 o 
  10   1  17       13.44       18.00      9.75 o 
  11   1  17       20.92        7.94      6.39 o 
  12   1  17       33.13       39.50     11.44 o 
 -17   2  17       14.16       31.29      8.63 o 
 -16   2  17       54.42       58.61     10.58 o 
 -15   2  17       12.12       20.75      6.88 o 
 -14   2  17       77.40       87.01      7.72 o 
 -13   2  17      355.81      368.74     14.55 o 
 -12   2  17       33.90       38.26      4.17 o 
 -11   2  17       26.14       18.30      3.29 o 
 -10   2  17      369.57      382.67     14.40 o 
  -9   2  17       27.37       31.34      4.81 o 
  -8   2  17      455.03      416.23     13.33 o 
  -7   2  17      287.28      294.73      9.45 o 
  -6   2  17       76.01       73.99      5.75 o 
  -5   2  17      789.51      833.87     22.98 o 
  -4   2  17      399.46      409.18     11.85 o 
  -3   2  17        1.94        1.57      2.14 o 
  -2   2  17      218.56      229.22      7.70 o 
  -1   2  17       11.97        7.02      2.42 o 
   0   2  17      476.15      456.85     13.18 o 
   1   2  17      286.82      296.21      8.86 o 
   2   2  17       75.99       83.04      4.22 o 
   3   2  17        0.56        1.32      2.57 o 
   4   2  17       14.04        9.57      2.75 o 
   5   2  17       51.53       59.12      4.51 o 
   6   2  17      209.41      190.90      9.77 o 
   7   2  17       30.42       29.25      5.11 o 
   8   2  17      703.49      670.92     30.78 o 
   9   2  17        7.31       16.96      7.52 o 
  10   2  17      143.45      162.08     13.53 o 
  11   2  17       18.68       31.30     17.28 o 
  12   2  17       24.37       33.63     18.68 o 
 -16   3  17        1.28       -4.11     10.59 o 
 -15   3  17        0.42       12.37      7.12 o 
 -14   3  17       73.42       69.73      7.46 o 
 -13   3  17      138.60      164.76     16.59 o 
 -12   3  17        1.24        0.97      4.40 o 
 -11   3  17      511.74      572.91     20.63 o 
 -10   3  17      101.88       80.52      5.50 o 
  -9   3  17      689.95      669.66     22.68 o 
  -8   3  17       48.83       45.12      4.46 o 
  -7   3  17      273.52      293.26     10.57 o 
  -6   3  17      171.83      168.01      7.51 o 
  -5   3  17        1.24       -2.13      2.43 o 
  -4   3  17       77.10       67.02      6.88 o 
  -3   3  17       16.01       17.63      3.51 o 
  -2   3  17      141.97      165.07     13.35 o 
  -1   3  17       38.48       38.14      4.43 o 
   0   3  17       17.03        9.55      3.83 o 
   1   3  17      146.66      157.06      8.31 o 
   2   3  17      550.13      520.53     19.74 o 
   3   3  17        7.82       11.62      3.52 o 
   4   3  17      256.31      231.50      9.91 o 
   5   3  17      218.71      222.81     11.21 o 
   6   3  17        0.04       -0.73      4.83 o 
   7   3  17       28.99       34.68      5.77 o 
   8   3  17       32.11       28.23      6.19 o 
   9   3  17        2.42       -6.34      6.34 o 
  10   3  17       79.00      102.76     26.62 o 
  11   3  17       17.97        6.54     17.28 o 
 -15   4  17      102.29       98.25     13.94 o 
 -14   4  17       46.89       48.32     10.76 o 
 -13   4  17        6.92       -0.82      5.71 o 
 -12   4  17      485.34      483.72     29.32 o 
 -11   4  17       86.61       97.26     13.46 o 
 -10   4  17       21.23       17.07      5.26 o 
  -9   4  17      259.77      239.05     15.06 o 
  -8   4  17       41.69       34.46      6.59 o 
  -7   4  17      235.82      241.13     13.47 o 
  -6   4  17        0.97       -1.02      3.59 o 
  -5   4  17      176.27      168.82     14.45 o 
  -4   4  17      663.44      613.53     31.65 o 
  -3   4  17       12.31       10.73      4.35 o 
  -2   4  17       49.69       43.61      5.75 o 
  -1   4  17        4.79        3.76      3.02 o 
   0   4  17        0.14        3.68      3.67 o 
   1   4  17       54.63       64.20      6.12 o 
   2   4  17       37.37       27.78      4.98 o 
   3   4  17       16.82       12.76      4.52 o 
   4   4  17       16.49       26.75      4.79 o 
   5   4  17      195.57      210.03     10.11 o 
   6   4  17        1.72       -6.54      6.54 o 
   7   4  17       41.09       48.12      6.68 o 
   8   4  17       97.07      112.58     10.84 o 
   9   4  17       39.36       46.31     13.96 o 
  10   4  17       21.78       15.17     12.54 o 
  11   4  17       28.13       13.22     14.69 o 
 -14   5  17       87.28       63.12     21.95 o 
 -13   5  17       98.88       68.06     18.92 o 
 -12   5  17       69.95       42.94     15.84 o 
 -11   5  17        4.84       -2.13      6.42 o 
 -10   5  17        2.67        4.51      5.43 o 
  -9   5  17      209.90      171.61     20.50 o 
  -8   5  17      168.12      160.72     23.06 o 
  -7   5  17      150.98      139.08     10.88 o 
  -6   5  17        2.73        2.01      4.08 o 
  -5   5  17        2.73       -0.12      6.22 o 
  -4   5  17       46.56       48.85      6.42 o 
  -3   5  17        8.22        7.09      4.70 o 
  -2   5  17        1.06        0.06      5.67 o 
  -1   5  17      397.57      402.10     24.45 o 
   0   5  17      285.00      308.02     19.04 o 
   1   5  17       20.28       24.13      8.07 o 
   2   5  17      302.02      336.16     23.89 o 
   3   5  17       60.45       42.48      9.12 o 
   4   5  17       48.74       56.02      8.77 o 
   5   5  17      245.10      221.76     11.02 o 
   6   5  17      146.74      150.47     13.10 o 
   7   5  17        1.91        1.24      4.34 o 
   8   5  17      125.06      120.69     11.10 o 
   9   5  17        6.66        3.54      9.29 o 
  10   5  17       13.67       14.99     11.06 o 
 -13   6  17       19.17       12.56     15.43 o 
 -12   6  17        5.87       26.05     15.62 o 
 -11   6  17       62.93       39.99     15.93 o 
 -10   6  17       12.56       14.80     14.28 o 
  -9   6  17       35.91       36.58      9.17 o 
  -8   6  17       80.34       72.23      8.76 o 
  -7   6  17        8.28        2.88      5.89 o 
  -6   6  17        3.62        3.76      5.10 o 
  -5   6  17       77.53       63.13      8.56 o 
  -4   6  17       94.63      114.25     14.42 o 
  -3   6  17      141.17      132.25     12.04 o 
  -2   6  17      193.94      196.86     15.11 o 
  -1   6  17       10.90        2.73      7.02 o 
   0   6  17       16.05       10.86      7.76 o 
   1   6  17       22.04       13.96      8.32 o 
   2   6  17      125.39      132.70     17.46 o 
   3   6  17        0.04        2.12      6.32 o 
   4   6  17        1.53       -5.14      6.35 o 
   5   6  17       14.41        9.52      8.09 o 
   6   6  17        7.18       11.44      5.34 o 
   7   6  17        0.26       12.54     20.21 o 
   8   6  17       40.63       53.37     12.95 o 
 -11   7  17       49.80       29.01     16.07 o 
 -10   7  17      102.11       74.33     19.63 o 
  -9   7  17       72.65       65.80     12.88 o 
  -8   7  17       65.94       47.73     13.78 o 
  -7   7  17       41.44       32.99     12.48 o 
  -6   7  17      196.44      147.16     16.78 o 
  -5   7  17        0.18       -8.59     10.18 o 
  -4   7  17        0.01       -6.14      6.14 o 
  -3   7  17       82.88       81.74     10.37 o 
  -2   7  17        5.23        0.43      8.64 o 
  -1   7  17        7.85        8.56     10.11 o 
   0   7  17       25.61       21.10      9.35 o 
   1   7  17       96.37       80.43     12.01 o 
   2   7  17       43.06       40.42      9.50 o 
   3   7  17       22.50       25.72      9.06 o 
   4   7  17       12.49       -3.02      7.85 o 
   5   7  17       14.29       12.44      9.49 o 
   6   7  17       13.58        9.08      9.67 o 
  -8   8  17        0.17       -2.66      9.33 o 
  -7   8  17        6.81       18.22     10.26 o 
  -6   8  17       32.17       26.88     11.57 o 
  -5   8  17       62.11       68.93     13.36 o 
  -4   8  17        8.53        4.99     11.04 o 
  -3   8  17        1.51        8.41     10.14 o 
  -2   8  17        4.42        7.73      9.37 o 
  -1   8  17        2.15        1.70      9.40 o 
   0   8  17        0.03       -2.97      8.71 o 
   1   8  17      147.14      160.88     18.54 o 
   2   8  17       11.29       26.27      9.55 o 
   3   8  17       28.94       20.79     10.15 o 
 -16   0  18       48.66       28.42      9.75 o 
 -14   0  18      383.00      359.64     25.60 o 
 -12   0  18      668.94      656.63     40.54 o 
 -10   0  18      987.26      899.30     33.63 o 
  -8   0  18      733.72      641.85     33.12 o 
  -6   0  18      990.38      975.58     39.83 o 
  -4   0  18      174.22      173.95      8.29 o 
  -2   0  18      105.44      116.59      6.62 o 
   0   0  18       65.23       58.80      5.14 o 
   2   0  18     1406.74     1470.63     48.00 o 
   4   0  18        3.79        3.72      3.69 o 
   6   0  18       82.70      141.43      9.82 o 
   8   0  18       53.28       60.82     15.65 o 
  10   0  18       65.38       82.16     17.52 o 
  12   0  18        0.88       -5.61     11.68 o 
 -17   1  18       37.84       44.48      9.26 o 
 -16   1  18       42.59       34.50      6.32 o 
 -15   1  18       74.34       88.00     12.81 o 
 -14   1  18       11.62        9.80      4.26 o 
 -13   1  18      344.96      350.05     14.57 o 
 -12   1  18      118.28      113.65      6.89 o 
 -11   1  18       66.18       60.24      4.86 o 
 -10   1  18       69.71       64.85      5.03 o 
  -9   1  18       14.07       15.07      3.27 o 
  -8   1  18      100.23      112.51      5.86 o 
  -7   1  18       10.13        5.10      2.43 o 
  -6   1  18       41.79       34.04      3.11 o 
  -5   1  18      418.74      443.77     13.42 o 
  -4   1  18      747.89      720.31     18.24 o 
  -3   1  18        5.15        2.21      2.27 o 
  -2   1  18      318.64      340.92      9.42 o 
  -1   1  18        1.42        4.91      2.14 o 
   0   1  18        3.34        6.90      2.34 o 
   1   1  18        0.65       -1.51      2.14 o 
   2   1  18        9.39        6.39      2.66 o 
   3   1  18      131.51      126.07      5.49 o 
   4   1  18      315.18      279.29      9.42 o 
   5   1  18        0.25        0.23      2.61 o 
   6   1  18      694.54      673.17     21.40 o 
   7   1  18       44.58       47.99      7.04 o 
   8   1  18      129.14      123.84      9.83 o 
   9   1  18       63.18       32.46      8.56 o 
  10   1  18       70.04       66.06      9.52 o 
  11   1  18       11.82       12.06      9.04 o 
  12   1  18        1.98       11.11      9.09 o 
 -17   2  18        6.28       26.89      8.75 o 
 -16   2  18        0.82       -5.46      5.46 o 
 -15   2  18       82.67      120.70     10.28 o 
 -14   2  18       12.97       17.75      8.45 o 
 -13   2  18        0.01       -2.90      4.35 o 
 -12   2  18       50.20       67.76      6.00 o 
 -11   2  18      267.06      261.86      9.67 o 
 -10   2  18        9.60       13.52      3.44 o 
  -9   2  18      833.69      849.44     24.25 o 
  -8   2  18      250.41      222.70      8.59 o 
  -7   2  18      514.52      551.89     20.96 o 
  -6   2  18        3.63       11.59      2.95 o 
  -5   2  18      973.17      967.38     32.68 o 
  -4   2  18      117.31      104.53      5.29 o 
  -3   2  18        0.84        1.22      2.27 o 
  -2   2  18      103.43      118.32      5.27 o 
  -1   2  18      326.76      345.19     10.70 o 
   0   2  18      312.87      294.95      8.93 o 
   1   2  18       10.92       11.30      2.51 o 
   2   2  18       76.95       65.69      3.88 o 
   3   2  18      710.56      717.60     18.90 o 
   4   2  18       16.06        8.19      2.90 o 
   5   2  18      944.76      871.62     24.75 o 
   6   2  18      195.37      198.56      9.99 o 
   7   2  18     1257.27     1314.00     65.17 o 
   8   2  18       74.75       89.32     14.78 o 
   9   2  18        0.33       -0.80      6.36 o 
  10   2  18        0.07      -10.74     12.14 o 
  11   2  18       12.65       -1.87     14.95 o 
 -16   3  18       29.25       29.85      8.70 o 
 -15   3  18       57.48       56.33      9.03 o 
 -14   3  18      119.41      122.16     17.17 o 
 -13   3  18       46.69       53.63      6.66 o 
 -12   3  18      377.35      434.78     27.41 o 
 -11   3  18        0.48       -2.94      3.94 o 
 -10   3  18      213.63      219.66     14.10 o 
  -9   3  18      340.87      305.27     27.50 o 
  -8   3  18       21.46       19.55      3.30 o 
  -7   3  18      187.96      188.68      8.11 o 
  -6   3  18      506.62      519.46     19.11 o 
  -5   3  18      694.86      660.24     21.34 o 
  -4   3  18       32.60       36.29      3.95 o 
  -3   3  18      928.38      960.11     33.14 o 
  -2   3  18      218.18      233.77     11.78 o 
  -1   3  18     1229.42     1191.59     43.15 o 
   0   3  18       35.20       71.11      5.69 o 
   1   3  18      120.30      134.67      8.02 o 
   2   3  18        7.68        0.90      3.26 o 
   3   3  18       22.03        8.59      3.53 o 
   4   3  18        3.15        1.44      3.35 o 
   5   3  18        0.00        6.74      3.80 o 
   6   3  18      439.75      433.88     20.83 o 
   7   3  18      109.21      114.96     12.67 o 
   8   3  18      133.78      130.03     10.27 o 
   9   3  18       38.36       29.20     20.09 o 
  10   3  18        0.90      -17.98     17.98 o 
  11   3  18        7.07      -18.50     27.79 o 
 -15   4  18       19.24        8.96      9.41 o 
 -14   4  18      112.20      116.31     14.17 o 
 -13   4  18      218.42      211.42     18.14 o 
 -12   4  18        5.24       -1.82      5.47 o 
 -11   4  18        2.15        1.04      4.54 o 
 -10   4  18      511.79      560.12     28.32 o 
  -9   4  18       51.33       73.06      8.52 o 
  -8   4  18       19.42       20.67      6.67 o 
  -7   4  18       10.12        2.67      4.99 o 
  -6   4  18       15.21       22.66      5.96 o 
  -5   4  18        1.77        6.67      4.25 o 
  -4   4  18       23.74       23.62      5.21 o 
  -3   4  18       39.30       22.84      5.29 o 
  -2   4  18      159.48      157.63      8.32 o 
  -1   4  18       26.76       27.37      4.35 o 
   0   4  18      321.42      308.30     16.67 o 
   1   4  18        0.29        1.99      4.19 o 
   2   4  18      111.92      110.36      8.47 o 
   3   4  18      468.77      467.12     19.39 o 
   4   4  18      205.05      230.46     10.71 o 
   5   4  18       72.57       43.99      5.83 o 
   6   4  18        5.08        8.38      4.56 o 
   7   4  18      159.74      148.61     10.37 o 
   8   4  18      219.42      234.72     16.65 o 
   9   4  18       10.52        6.26      9.58 o 
  10   4  18       21.94        0.49     12.36 o 
 -14   5  18       12.85       18.12     15.96 o 
 -13   5  18       11.32       -5.19     12.97 o 
 -12   5  18      165.09      124.25     26.62 o 
 -11   5  18       84.54       41.57     11.01 o 
 -10   5  18        0.08        3.34      5.62 o 
  -9   5  18      195.09      178.29     15.87 o 
  -8   5  18        0.09       -1.45      4.98 o 
  -7   5  18        6.94        8.69      7.48 o 
  -6   5  18      152.31      165.60     13.62 o 
  -5   5  18        2.02       -4.07      4.07 o 
  -4   5  18       99.71      101.45     10.07 o 
  -3   5  18       52.39       64.84      9.35 o 
  -2   5  18      105.17       96.31     13.15 o 
  -1   5  18      295.85      305.38     18.99 o 
   0   5  18       93.31      105.81     11.65 o 
   1   5  18       37.14       19.29      9.17 o 
   2   5  18      170.22      157.01     14.23 o 
   3   5  18       27.56       16.52      4.85 o 
   4   5  18      242.84      222.17     13.06 o 
   5   5  18      181.78      191.46     10.79 o 
   6   5  18       18.38       20.81      4.89 o 
   7   5  18       93.78       90.50      9.57 o 
   8   5  18        0.56       -1.36      6.29 o 
   9   5  18       47.02       42.58      9.14 o 
 -13   6  18        6.70        0.70     14.36 o 
 -12   6  18        0.94       -5.19     14.36 o 
 -11   6  18       27.77        7.78     15.29 o 
 -10   6  18       26.54       19.73      9.40 o 
  -9   6  18        4.75        4.28      9.93 o 
  -8   6  18      116.61      128.43     14.30 o 
  -7   6  18       51.81       52.45      8.06 o 
  -6   6  18       47.36       30.79      7.41 o 
  -5   6  18       84.51      101.54     14.70 o 
  -4   6  18        7.22        9.77      6.50 o 
  -3   6  18        8.48       -4.34      6.14 o 
  -2   6  18       16.78        7.76      7.40 o 
  -1   6  18        1.42       11.67      7.89 o 
   0   6  18       12.09        9.94     10.25 o 
   1   6  18      143.01      126.82     13.82 o 
   2   6  18      230.75      217.17     23.18 o 
   3   6  18       24.23       23.46      7.81 o 
   4   6  18       86.94       73.42     23.12 o 
   5   6  18        2.32       -1.87      5.65 o 
   6   6  18      111.42       90.91     13.18 o 
   7   6  18       81.32       75.95     14.13 o 
   8   6  18       71.05       79.52     14.75 o 
 -11   7  18        3.99        2.17     24.52 o 
 -10   7  18      109.51      101.16     22.65 o 
  -9   7  18        7.52        4.41      9.45 o 
  -8   7  18       14.59        3.29      9.27 o 
  -7   7  18        0.08        0.85      8.52 o 
  -6   7  18       20.39        9.45     11.48 o 
  -5   7  18       14.86       25.59     11.17 o 
  -4   7  18        1.25        0.42      8.96 o 
  -3   7  18       51.50       49.36      9.43 o 
  -2   7  18        0.47       -6.84      6.84 o 
  -1   7  18       14.50       -7.07      7.07 o 
   0   7  18       18.75       32.58     13.84 o 
   1   7  18       52.06       44.28     12.17 o 
   2   7  18       15.54        9.47      8.33 o 
   3   7  18        0.09       -6.88      6.88 o 
   4   7  18        2.38        3.95      8.71 o 
   5   7  18       85.87       97.18     22.24 o 
   6   7  18        8.09        3.30      9.33 o 
  -8   8  18       63.91       54.84     16.35 o 
  -7   8  18        1.49        0.64     10.04 o 
  -6   8  18       10.35       15.89     12.66 o 
  -5   8  18       48.52       38.81     12.49 o 
  -4   8  18       61.35       71.32     14.32 o 
  -3   8  18        6.07        0.09      9.03 o 
  -2   8  18       52.38       65.79     13.71 o 
  -1   8  18       25.04       19.59     12.78 o 
   0   8  18       12.21       15.05     10.56 o 
   1   8  18       37.53       35.44     11.69 o 
   2   8  18       35.83       28.24      9.75 o 
 -17   0  19        6.62        2.01      9.25 o 
 -15   0  19        8.00        4.84     10.74 o 
 -13   0  19      106.80      126.62     20.71 o 
 -11   0  19       12.01        9.90      5.88 o 
  -9   0  19       19.74       12.97      5.15 o 
  -7   0  19      770.36      754.13     31.75 o 
  -5   0  19       79.60       78.00      6.06 o 
  -3   0  19       58.00       96.65      6.17 o 
  -1   0  19      574.80      581.77     20.73 o 
   1   0  19      387.87      406.30     15.83 o 
   3   0  19      674.31      665.76     26.43 o 
   5   0  19      778.35      694.60     30.90 o 
   7   0  19      142.96      131.31     19.62 o 
   9   0  19       74.35       69.88     15.88 o 
  11   0  19        0.39       11.11      8.57 o 
 -17   1  19      146.74      191.93     21.46 o 
 -16   1  19        6.21       10.48      5.85 o 
 -15   1  19       71.87       74.46      8.04 o 
 -14   1  19        3.72       -0.25      4.59 o 
 -13   1  19       12.57       -0.44      3.47 o 
 -12   1  19      326.99      335.67     12.99 o 
 -11   1  19      175.04      166.99      8.43 o 
 -10   1  19      133.37      137.89      7.06 o 
  -9   1  19       50.68       46.24      5.45 o 
  -8   1  19       30.43       15.78      3.49 o 
  -7   1  19        3.90        4.45      2.62 o 
  -6   1  19       94.30      105.85      6.20 o 
  -5   1  19      491.39      503.52     14.31 o 
  -4   1  19       16.89       16.00      3.05 o 
  -3   1  19      827.38      814.05     20.33 o 
  -2   1  19      177.34      210.85      7.09 o 
  -1   1  19        2.67        7.22      2.45 o 
   0   1  19       41.07       43.14      3.45 o 
   1   1  19       27.58       34.55      4.28 o 
   2   1  19      248.68      228.60      7.77 o 
   3   1  19        1.88       -0.73      2.32 o 
   4   1  19      226.08      227.16      8.47 o 
   5   1  19      333.78      313.60     12.61 o 
   6   1  19      283.97      287.87     12.15 o 
   7   1  19       23.20       16.93      4.79 o 
   8   1  19       21.46       17.80      5.45 o 
   9   1  19       15.50       13.71      6.41 o 
  10   1  19      109.06       84.44     10.83 o 
  11   1  19       82.87       90.32     42.51 o 
 -16   2  19        0.01       -1.49      7.20 o 
 -15   2  19        9.09       10.65      6.13 o 
 -14   2  19        9.73       10.63      5.15 o 
 -13   2  19      121.27      112.15     10.45 o 
 -12   2  19      374.50      395.45     14.56 o 
 -11   2  19       10.09       12.59      3.69 o 
 -10   2  19      265.94      231.65      9.54 o 
  -9   2  19       23.51       25.50      3.80 o 
  -8   2  19      356.72      315.72     11.56 o 
  -7   2  19       22.99       18.72      3.49 o 
  -6   2  19     2709.90     2697.94     79.16 o 
  -5   2  19      224.70      229.23      9.45 o 
  -4   2  19     1194.04     1168.69     32.77 o 
  -3   2  19      629.29      598.57     16.52 o 
  -2   2  19        0.13       -1.91      2.47 o 
  -1   2  19       89.72      108.55      5.29 o 
   0   2  19       51.42       45.05      3.51 o 
   1   2  19      613.43      583.40     16.49 o 
   2   2  19      356.86      373.98     11.80 o 
   3   2  19      303.47      291.34     10.07 o 
   4   2  19       20.37       15.50      3.70 o 
   5   2  19        6.58        5.02      3.91 o 
   6   2  19       38.57       24.75      5.98 o 
   7   2  19       13.42       12.54      5.50 o 
   8   2  19       96.01       77.57     12.02 o 
   9   2  19       26.63        9.34     16.35 o 
  10   2  19        9.61       11.21     16.35 o 
  11   2  19        0.58        5.14     16.35 o 
 -16   3  19        0.24       -3.00      9.67 o 
 -15   3  19      108.46      126.64     13.87 o 
 -14   3  19        5.97        9.46      8.02 o 
 -13   3  19        8.50        4.76      6.03 o 
 -12   3  19       18.80       28.18      6.00 o 
 -11   3  19       16.33       12.75      5.53 o 
 -10   3  19        2.10        4.22      4.41 o 
  -9   3  19       28.45       16.56      5.07 o 
  -8   3  19       74.97       82.96      5.99 o 
  -7   3  19        8.24        7.51      3.42 o 
  -6   3  19        2.21        0.84      2.94 o 
  -5   3  19       94.80      103.21      7.70 o 
  -4   3  19      265.34      287.52     15.46 o 
  -3   3  19        0.08       -3.04      3.31 o 
  -2   3  19      167.18      163.81      8.52 o 
  -1   3  19       15.84       15.41      4.44 o 
   0   3  19       38.16       29.86      5.92 o 
   1   3  19        2.11       -2.70      3.88 o 
   2   3  19       75.80       87.65      6.56 o 
   3   3  19      462.23      443.39     22.29 o 
   4   3  19       18.50        7.75      4.15 o 
   5   3  19      445.62      454.19     18.34 o 
   6   3  19      178.26      184.90     11.53 o 
   7   3  19       10.49        6.39      5.29 o 
   8   3  19       13.22        6.36      7.77 o 
   9   3  19        3.81      -14.71     14.71 o 
  10   3  19        0.16      -17.37     25.69 o 
 -15   4  19       10.78       -2.28      9.56 o 
 -14   4  19       14.73        9.14      9.33 o 
 -13   4  19        4.29       -7.92     11.67 o 
 -12   4  19       95.83       98.11     24.00 o 
 -11   4  19       19.18       20.50      5.62 o 
 -10   4  19      159.32      173.19     15.17 o 
  -9   4  19       12.18        6.30      5.42 o 
  -8   4  19       40.98       33.86      6.83 o 
  -7   4  19       23.85       28.37      5.46 o 
  -6   4  19      435.58      456.51     20.66 o 
  -5   4  19        2.17        3.09      4.33 o 
  -4   4  19       12.53        9.84      4.80 o 
  -3   4  19      205.48      195.88      9.68 o 
  -2   4  19       30.96       36.69      8.34 o 
  -1   4  19        1.45       -1.53      3.91 o 
   0   4  19      262.86      274.97     14.14 o 
   1   4  19        0.89        2.15      4.23 o 
   2   4  19     1941.73     1894.20     68.50 o 
   3   4  19        5.48        6.12      3.73 o 
   4   4  19        4.38        1.04      3.82 o 
   5   4  19      107.95      116.12      8.42 o 
   6   4  19      619.65      625.13     25.98 o 
   7   4  19       21.10       20.01      7.95 o 
   8   4  19      106.22      118.27     12.39 o 
   9   4  19        5.68       -6.62      8.71 o 
  10   4  19       14.44      -11.40     12.38 o 
 -14   5  19       28.86       13.24     14.82 o 
 -13   5  19       13.87      -10.78     14.23 o 
 -12   5  19        8.38        3.80     13.45 o 
 -11   5  19        8.64        2.96     13.04 o 
 -10   5  19       59.78       58.35      8.70 o 
  -9   5  19       19.35       18.37      7.96 o 
  -8   5  19       31.99       36.43      7.30 o 
  -7   5  19        3.29       -0.02      6.27 o 
  -6   5  19       87.18      106.90     10.89 o 
  -5   5  19      107.79      112.44     10.60 o 
  -4   5  19      216.82      206.25     14.81 o 
  -3   5  19      490.55      532.74     34.05 o 
  -2   5  19       32.66       34.51      8.14 o 
  -1   5  19        0.25       -0.38      7.78 o 
   0   5  19       29.50       22.91      8.44 o 
   1   5  19       21.86       31.02      8.90 o 
   2   5  19       80.00       86.07     11.33 o 
   3   5  19      125.94      133.51     14.24 o 
   4   5  19       12.91       20.31      4.20 o 
   5   5  19       54.68       53.36      8.46 o 
   6   5  19       61.45       47.26      7.69 o 
   7   5  19       20.37       17.44      6.67 o 
   8   5  19       66.67       96.44     10.94 o 
 -12   6  19       37.84       14.95     19.15 o 
 -11   6  19       80.82       80.50     19.97 o 
 -10   6  19       45.83       39.97     11.11 o 
  -9   6  19        6.44       -2.01      7.98 o 
  -8   6  19      100.01       86.79     15.35 o 
  -7   6  19       24.23       10.74      6.18 o 
  -6   6  19       21.08       33.28      7.65 o 
  -5   6  19       17.66       19.72      7.11 o 
  -4   6  19       12.68        5.97      6.55 o 
  -3   6  19       19.62       13.13      7.24 o 
  -2   6  19      128.22      131.33     18.49 o 
  -1   6  19       51.62       39.26      9.84 o 
   0   6  19       51.80       42.24     10.59 o 
   1   6  19       11.74       22.55      8.86 o 
   2   6  19        0.01       -7.96      7.96 o 
   3   6  19       52.61       46.58      9.35 o 
   4   6  19        1.55       -6.02     10.58 o 
   5   6  19       98.66      103.05     13.43 o 
   6   6  19        0.66        6.67      8.92 o 
   7   6  19        5.52        8.76      9.38 o 
 -10   7  19        4.78       19.12     16.23 o 
  -9   7  19        0.40        0.19      9.06 o 
  -8   7  19       29.64       15.47     12.43 o 
  -7   7  19       34.33       15.25      9.88 o 
  -6   7  19        5.16       -0.20      8.86 o 
  -5   7  19       81.43       60.42     13.15 o 
  -4   7  19        6.82       11.37      9.54 o 
  -3   7  19       23.77       11.72      9.44 o 
  -2   7  19        9.43        9.00      9.95 o 
  -1   7  19       14.51       13.53      9.82 o 
   0   7  19      164.01      183.96     24.78 o 
   1   7  19       18.82       13.64     10.07 o 
   2   7  19      263.17      250.37     28.29 o 
   3   7  19        5.35        0.93      8.61 o 
   4   7  19       64.91       61.58     12.89 o 
   5   7  19        0.61       -3.53      8.57 o 
  -7   8  19        0.11       -1.39     17.28 o 
  -6   8  19        0.36        2.66      9.55 o 
  -5   8  19       48.21       45.29     12.69 o 
  -4   8  19      137.14      110.58     16.63 o 
  -3   8  19        0.50        8.26     10.44 o 
  -2   8  19       11.48       12.81     10.81 o 
  -1   8  19       16.44       12.08     10.39 o 
   0   8  19       65.90       50.09     13.77 o 
   1   8  19       24.52       42.71     13.13 o 
 -16   0  20        2.63        5.30      8.83 o 
 -14   0  20       15.03       11.19     10.74 o 
 -12   0  20       20.00       11.52      6.90 o 
 -10   0  20        4.11       -2.92      4.85 o 
  -8   0  20     1090.17     1009.60     37.25 o 
  -6   0  20       14.12       14.26      3.83 o 
  -4   0  20      203.94      212.24      9.85 o 
  -2   0  20      726.28      746.30     25.86 o 
   0   0  20      675.05      598.40     23.47 o 
   2   0  20      445.39      389.73     15.68 o 
   4   0  20        7.30        6.92      4.68 o 
   6   0  20      297.16      244.28     16.84 o 
   8   0  20        1.28       -2.21      6.39 o 
  10   0  20        7.23        3.39      7.76 o 
 -16   1  20       60.56       74.16      8.46 o 
 -15   1  20       26.26       38.49      6.92 o 
 -14   1  20        9.38        5.84      5.16 o 
 -13   1  20       68.19       77.34      6.82 o 
 -12   1  20       60.62       58.39      6.81 o 
 -11   1  20      178.26      164.96      9.15 o 
 -10   1  20       11.64        3.44      3.43 o 
  -9   1  20        6.73        8.47      3.89 o 
  -8   1  20       56.56       51.46      4.49 o 
  -7   1  20       12.34       10.38      3.35 o 
  -6   1  20      253.05      249.94      8.66 o 
  -5   1  20        5.59        6.61      2.78 o 
  -4   1  20       88.46       90.28      4.50 o 
  -3   1  20       34.09       25.76      3.16 o 
  -2   1  20        6.87        5.12      2.44 o 
  -1   1  20     3012.04     2977.76     68.69 o 
   0   1  20        2.05        3.40      2.48 o 
   1   1  20      108.97      122.06      5.39 o 
   2   1  20        0.07       -2.42      2.42 o 
   3   1  20      385.80      346.45     11.66 o 
   4   1  20        0.37        1.28      2.88 o 
   5   1  20        7.27        2.02      3.42 o 
   6   1  20      261.40      266.00     11.92 o 
   7   1  20       26.10       25.41      5.29 o 
   8   1  20       22.54       14.43      6.34 o 
   9   1  20       18.01        9.70      6.94 o 
  10   1  20        1.23        2.93      8.53 o 
  11   1  20        0.13      -11.21     11.68 o 
 -16   2  20        4.43        7.73     11.50 o 
 -15   2  20       34.34       22.73      7.12 o 
 -14   2  20        7.62        3.19      5.12 o 
 -13   2  20       81.45       83.96      6.56 o 
 -12   2  20      144.20      155.24      9.82 o 
 -11   2  20       55.81       52.41      4.98 o 
 -10   2  20        3.48        0.02      3.31 o 
  -9   2  20        0.05        1.88      4.02 o 
  -8   2  20       81.77       67.48      4.88 o 
  -7   2  20       49.91       59.24      4.66 o 
  -6   2  20      581.91      572.66     21.16 o 
  -5   2  20      386.76      362.07     13.62 o 
  -4   2  20      180.76      207.46      8.82 o 
  -3   2  20        2.35        3.39      3.26 o 
  -2   2  20      734.67      712.10     25.26 o 
  -1   2  20      377.22      370.33     11.54 o 
   0   2  20      569.53      562.47     16.02 o 
   1   2  20      133.90      120.18      6.57 o 
   2   2  20      884.53      858.67     25.92 o 
   3   2  20      217.44      205.04     10.43 o 
   4   2  20        0.32        0.24      3.96 o 
   5   2  20      317.35      339.64     15.07 o 
   6   2  20       24.90       38.12      6.57 o 
   7   2  20       28.74       25.75      6.73 o 
   8   2  20        0.42       -6.79      6.88 o 
   9   2  20       33.47        0.93     15.41 o 
  10   2  20        0.39       -7.47     14.48 o 
 -15   3  20        3.72        5.03      8.43 o 
 -14   3  20        0.50        1.89      6.38 o 
 -13   3  20        0.88       -3.85      7.96 o 
 -12   3  20       24.62       17.81      8.37 o 
 -11   3  20      360.65      336.60     23.84 o 
 -10   3  20       10.26        7.85      4.84 o 
  -9   3  20        6.96        3.26      3.22 o 
  -8   3  20       94.01      104.85      6.28 o 
  -7   3  20       50.05       63.24      5.09 o 
  -6   3  20      889.81      927.07     29.24 o 
  -5   3  20      178.34      182.78     17.34 o 
  -4   3  20       86.77      108.15     11.28 o 
  -3   3  20      165.92      196.59     10.01 o 
  -2   3  20       63.18       78.84      6.31 o 
  -1   3  20      243.93      261.44     13.75 o 
   0   3  20      905.11      862.06     33.92 o 
   1   3  20      265.41      257.36     11.87 o 
   2   3  20      255.98      263.07     13.15 o 
   3   3  20       37.01       32.59      4.83 o 
   4   3  20       56.49       51.42      5.88 o 
   5   3  20       95.60      108.08      8.03 o 
   6   3  20       48.99       64.54      7.50 o 
   7   3  20        0.39        3.27      5.03 o 
   8   3  20       55.86       58.67     14.29 o 
   9   3  20        8.32       -8.24     12.43 o 
  10   3  20       66.22       47.36     28.26 o 
 -15   4  20       24.05        5.75      9.24 o 
 -14   4  20        9.33       12.99     10.08 o 
 -13   4  20      204.16      199.63     35.93 o 
 -12   4  20       18.12       19.18      9.03 o 
 -11   4  20      182.20      198.22     14.70 o 
 -10   4  20      218.33      243.37     15.85 o 
  -9   4  20       23.85       26.27      6.68 o 
  -8   4  20      169.21      187.91     13.36 o 
  -7   4  20       17.63       16.48      5.21 o 
  -6   4  20      860.59      878.26     38.83 o 
  -5   4  20      588.24      628.64     27.61 o 
  -4   4  20        1.37        0.58      6.01 o 
  -3   4  20      211.75      220.17     16.40 o 
  -2   4  20        4.16        3.34      4.96 o 
  -1   4  20      812.57      826.54     56.26 o 
   0   4  20       16.09       20.55      6.40 o 
   1   4  20       22.67       21.80      5.59 o 
   2   4  20       59.49       48.09      7.87 o 
   3   4  20      294.96      299.14     12.93 o 
   4   4  20       27.33       18.78      4.51 o 
   5   4  20        0.20       -3.77      4.32 o 
   6   4  20       10.05       10.08      5.80 o 
   7   4  20        2.83       -6.31      6.57 o 
   8   4  20        2.80       -2.48      7.43 o 
   9   4  20        0.04       -5.40     11.67 o 
 -13   5  20        3.38        2.54     14.19 o 
 -12   5  20        6.63        6.71     14.02 o 
 -11   5  20        2.00        8.46      8.85 o 
 -10   5  20       19.81       21.71      6.90 o 
  -9   5  20        3.11       -5.24      5.24 o 
  -8   5  20        9.48       -5.40      5.40 o 
  -7   5  20      300.31      292.44     24.47 o 
  -6   5  20        6.32        7.15      7.15 o 
  -5   5  20       26.05       37.29      8.07 o 
  -4   5  20       15.89        7.52      6.52 o 
  -3   5  20       16.55       20.02      7.45 o 
  -2   5  20       18.18       12.04      7.45 o 
  -1   5  20        0.04       -6.13      6.13 o 
   0   5  20      131.51      142.11     19.32 o 
   1   5  20       24.38       22.66      8.46 o 
   2   5  20      216.09      220.58     21.26 o 
   3   5  20       52.07       54.59      6.38 o 
   4   5  20        4.96        3.80      3.92 o 
   5   5  20       33.11       31.86     11.59 o 
   6   5  20       21.64       14.55      6.32 o 
   7   5  20        8.60       12.18      6.74 o 
   8   5  20        7.72       12.05      7.10 o 
 -12   6  20       10.00       21.12     16.05 o 
 -11   6  20        7.88       -2.46     21.49 o 
 -10   6  20       35.59       52.66     12.31 o 
  -9   6  20        7.44        5.35      9.04 o 
  -8   6  20        2.58       -2.74      8.46 o 
  -7   6  20        5.09       -5.10      8.51 o 
  -6   6  20        1.01       -1.18      6.15 o 
  -5   6  20        6.55        8.29      6.76 o 
  -4   6  20      338.31      322.38     21.91 o 
  -3   6  20       41.16       52.02     11.60 o 
  -2   6  20        5.82       -2.68      6.81 o 
  -1   6  20       26.72       14.06     10.03 o 
   0   6  20       79.45       80.60     15.45 o 
   1   6  20       15.45       21.40      9.51 o 
   2   6  20       30.41       19.62      7.90 o 
   3   6  20       59.72       37.26      9.12 o 
   4   6  20        0.29       -1.94     10.25 o 
   5   6  20        0.49      -10.32     10.32 o 
   6   6  20       12.52       17.13      9.97 o 
 -10   7  20       51.28       13.55     26.62 o 
  -9   7  20        0.05       -9.21      9.21 o 
  -8   7  20       40.79       24.71     12.45 o 
  -7   7  20       16.56        4.73      9.58 o 
  -6   7  20        0.46       -0.58      8.61 o 
  -5   7  20       20.68        2.03     10.50 o 
  -4   7  20        0.02        6.66      9.23 o 
  -3   7  20       13.89       15.90     10.50 o 
  -2   7  20      251.00      311.55     42.04 o 
  -1   7  20       46.26       45.07     12.31 o 
   0   7  20      112.15      128.79     21.94 o 
   1   7  20       33.26       55.54     13.05 o 
   2   7  20       73.20       64.29     22.18 o 
   3   7  20       26.34       14.49     10.07 o 
   4   7  20       80.09       55.02     12.68 o 
  -5   8  20       15.12       12.79     10.97 o 
  -4   8  20       45.35       50.89     13.52 o 
  -3   8  20       22.98       22.65     11.58 o 
  -2   8  20       18.37       17.46     11.00 o 
  -1   8  20        3.44      -10.53     12.17 o 
 -15   0  21      106.38      129.59     25.46 o 
 -13   0  21        2.14       -2.37      5.65 o 
 -11   0  21       24.73       13.93      9.05 o 
  -9   0  21       10.56       35.41     10.65 o 
  -7   0  21      617.14      685.47     31.55 o 
  -5   0  21       20.82       10.13      3.83 o 
  -3   0  21      321.90      383.66     16.32 o 
  -1   0  21     3246.77     3132.12    108.00 o 
   1   0  21       12.32        2.16      5.53 o 
   3   0  21      438.34      483.70     20.67 o 
   5   0  21      412.35      430.16     21.53 o 
   7   0  21       13.23       24.24      8.29 o 
   9   0  21        0.47       27.76      9.18 o 
 -16   1  21        9.62        5.60     10.86 o 
 -15   1  21       36.73       31.22      7.05 o 
 -14   1  21        2.38       -0.40      5.09 o 
 -13   1  21       37.81       35.67      5.63 o 
 -12   1  21        9.83        1.09      4.24 o 
 -11   1  21       82.85       66.25      5.74 o 
 -10   1  21        2.13       -0.46      3.30 o 
  -9   1  21        0.40        1.15      3.17 o 
  -8   1  21      127.86      120.79     11.04 o 
  -7   1  21       32.68       30.83      3.98 o 
  -6   1  21      188.58      199.46      7.69 o 
  -5   1  21      103.47      113.41      5.12 o 
  -4   1  21       17.80       18.69      2.85 o 
  -3   1  21       26.07       19.13      2.92 o 
  -2   1  21      470.58      500.04     13.77 o 
  -1   1  21      510.66      483.88     14.38 o 
   0   1  21      924.03      870.62     24.13 o 
   1   1  21      125.49      132.21      6.31 o 
   2   1  21      101.77       88.18      5.15 o 
   3   1  21      207.71      219.59      8.77 o 
   4   1  21       88.55       80.79      5.38 o 
   5   1  21       15.76        6.90      3.64 o 
   6   1  21       15.52       15.60      4.51 o 
   7   1  21      126.96      145.31     11.45 o 
   8   1  21       23.17       21.58      7.31 o 
   9   1  21       14.99       23.82     16.35 o 
  10   1  21        5.36       11.21     14.95 o 
 -16   2  21       17.91       16.83      9.51 o 
 -15   2  21        8.70        7.82     12.52 o 
 -14   2  21       29.36       28.60      6.60 o 
 -13   2  21       12.76        0.77      4.14 o 
 -12   2  21       52.65       51.90      5.30 o 
 -11   2  21        1.66       -2.17      3.52 o 
 -10   2  21       76.52       59.03      5.45 o 
  -9   2  21      269.14      280.97     12.65 o 
  -8   2  21      237.63      252.67     10.79 o 
  -7   2  21       17.08       13.75      3.78 o 
  -6   2  21       64.27       68.65      5.29 o 
  -5   2  21       56.47       58.04      5.02 o 
  -4   2  21      112.51      119.71      7.51 o 
  -3   2  21        1.97        3.72      3.29 o 
  -2   2  21        5.35        3.66      3.10 o 
  -1   2  21      379.02      378.10     14.22 o 
   0   2  21      347.74      357.63     14.94 o 
   1   2  21      958.33      964.37     33.14 o 
   2   2  21       51.82       54.12      5.73 o 
   3   2  21        7.89       17.49      4.47 o 
   4   2  21       10.07        1.02      4.15 o 
   5   2  21       42.81       42.89      5.87 o 
   6   2  21        2.12        5.17      5.28 o 
   7   2  21       56.43       64.10      8.00 o 
   8   2  21       26.10       16.26     16.58 o 
   9   2  21        0.68      -26.86     26.86 o 
  10   2  21       12.71       21.95     18.22 o 
 -15   3  21       61.88       56.70     11.22 o 
 -14   3  21        0.12       -3.95      6.39 o 
 -13   3  21       21.98       20.91      7.04 o 
 -12   3  21       48.67       57.67      7.27 o 
 -11   3  21        0.19       -5.48      5.48 o 
 -10   3  21      130.36      118.23      9.82 o 
  -9   3  21      150.95      166.24      9.78 o 
  -8   3  21      128.70      139.35      8.03 o 
  -7   3  21       66.56       69.13      5.36 o 
  -6   3  21      138.42      182.02     10.20 o 
  -5   3  21      195.06      204.96     13.47 o 
  -4   3  21       22.23       12.35      4.04 o 
  -3   3  21      590.17      593.87     24.61 o 
  -2   3  21        0.03       -2.09      4.13 o 
  -1   3  21     1541.42     1523.36     55.64 o 
   0   3  21      472.64      489.29     25.43 o 
   1   3  21       16.82       24.65      4.72 o 
   2   3  21      212.26      236.33     11.02 o 
   3   3  21      117.06      165.41     10.37 o 
   4   3  21        8.66        7.78      4.87 o 
   5   3  21       51.13       59.06      7.09 o 
   6   3  21        0.00        8.03      8.24 o 
   7   3  21       42.40       31.29      8.93 o 
   8   3  21        1.57      -16.26     16.26 o 
   9   3  21       24.02        8.84     23.59 o 
 -14   4  21       35.88       49.29     11.61 o 
 -13   4  21        0.58        3.76      8.61 o 
 -12   4  21       36.20       44.37      9.91 o 
 -11   4  21        4.81       -0.86      5.69 o 
 -10   4  21        9.81        1.34      5.70 o 
  -9   4  21        0.04       -5.47      5.47 o 
  -8   4  21      204.64      189.62     13.76 o 
  -7   4  21       22.90       15.34      5.44 o 
  -6   4  21       22.35       19.39      6.94 o 
  -5   4  21       23.41       19.78      6.91 o 
  -4   4  21      345.71      356.46     16.35 o 
  -3   4  21      462.55      486.21     23.48 o 
  -2   4  21      132.85      142.76      9.49 o 
  -1   4  21       67.84       71.79     10.33 o 
   0   4  21      608.31      659.37     27.51 o 
   1   4  21       15.42        8.83      5.00 o 
   2   4  21      174.78      167.92      9.06 o 
   3   4  21        0.08       -4.15      4.15 o 
   4   4  21      103.01      108.42      8.08 o 
   5   4  21       17.46       16.30      5.51 o 
   6   4  21       26.99       27.42      7.82 o 
   7   4  21        2.30       -4.05      6.66 o 
   8   4  21        0.85        7.95      7.97 o 
 -13   5  21        4.73      -12.42     13.68 o 
 -12   5  21       11.83       -0.21     13.13 o 
 -11   5  21        0.72       -6.42      8.32 o 
 -10   5  21       61.79       75.88     14.69 o 
  -9   5  21       66.61       74.81      9.54 o 
  -8   5  21        2.66       -0.02      5.82 o 
  -7   5  21       82.13       86.39     10.03 o 
  -6   5  21       37.17       36.34      7.92 o 
  -5   5  21      157.12      155.41     15.30 o 
  -4   5  21      173.24      166.08     13.90 o 
  -3   5  21       70.71       90.34     11.25 o 
  -2   5  21      278.21      341.75     21.09 o 
  -1   5  21       83.04       87.50     18.20 o 
   0   5  21        0.17       -6.76      6.76 o 
   1   5  21       69.90       51.05      9.96 o 
   2   5  21      192.19      208.92     16.26 o 
   3   5  21        0.25       -3.75      3.75 o 
   4   5  21        2.58        0.87      5.06 o 
   5   5  21       61.22       58.21      8.97 o 
   6   5  21        0.53       -0.32      7.48 o 
   7   5  21        7.69       17.07      7.20 o 
 -11   6  21        4.36      -12.09     12.09 o 
 -10   6  21       18.89       14.72     10.33 o 
  -9   6  21       11.51       11.39      9.90 o 
  -8   6  21        9.21       19.04      9.64 o 
  -7   6  21        8.78        9.70      9.51 o 
  -6   6  21       38.60       60.17      9.71 o 
  -5   6  21      241.13      239.28     17.26 o 
  -4   6  21       62.93       71.42     10.97 o 
  -3   6  21       14.81       15.42      8.43 o 
  -2   6  21       79.14      100.00     12.48 o 
  -1   6  21       56.07       43.03     10.69 o 
   0   6  21       78.23       72.51     13.82 o 
   1   6  21       22.35       21.17      9.32 o 
   2   6  21        1.82       -6.47      6.47 o 
   3   6  21      102.75      124.65     16.94 o 
   4   6  21       41.47       13.30      8.97 o 
   5   6  21        7.72       10.20      9.54 o 
  -9   7  21       27.10       20.30     11.29 o 
  -8   7  21       41.39       46.03     12.34 o 
  -7   7  21       23.56       39.58     12.65 o 
  -6   7  21        2.62       11.42      9.99 o 
  -5   7  21       34.67       29.96     11.78 o 
  -4   7  21      140.94      108.71     15.95 o 
  -3   7  21      145.93      161.26     18.90 o 
  -2   7  21        1.32        3.54      9.75 o 
  -1   7  21        0.38        9.36     14.54 o 
   0   7  21       21.29       32.70     12.17 o 
   1   7  21       59.65       43.13     12.04 o 
   2   7  21        0.23        0.80      8.26 o 
   3   7  21        2.72        9.37      9.67 o 
 -16   0  22        0.26       -0.79      9.25 o 
 -14   0  22       17.44       21.77      7.87 o 
 -12   0  22       14.92       11.69      6.79 o 
 -10   0  22       52.59       57.18      7.98 o 
  -8   0  22      253.53      231.20     13.26 o 
  -6   0  22      576.43      528.48     21.54 o 
  -4   0  22      242.55      231.33     11.52 o 
  -2   0  22      126.09      139.06     14.76 o 
   0   0  22     1242.80     1239.15     49.72 o 
   2   0  22     1619.05     1548.52     55.39 o 
   4   0  22      285.08      257.53     13.83 o 
   6   0  22        0.14       -3.64      5.12 o 
   8   0  22        0.32        3.78      7.51 o 
  10   0  22        3.24       -1.40     13.08 o 
 -16   1  22        4.98       -3.40      6.18 o 
 -15   1  22       49.67       43.89     13.22 o 
 -14   1  22        1.33       -0.05      5.30 o 
 -13   1  22       28.49       28.53      5.43 o 
 -12   1  22        1.67       -1.23      5.29 o 
 -11   1  22       34.48       35.48      5.71 o 
 -10   1  22        2.98       -2.42      3.69 o 
  -9   1  22      200.15      166.66      8.15 o 
  -8   1  22        8.24        9.64      3.71 o 
  -7   1  22       14.79       11.39      3.71 o 
  -6   1  22       25.31       23.87      3.58 o 
  -5   1  22        0.28       -2.55      2.55 o 
  -4   1  22       37.92       39.17      3.65 o 
  -3   1  22       51.86       42.80      3.86 o 
  -2   1  22       26.54       26.12      3.71 o 
  -1   1  22       65.24       64.43      4.74 o 
   0   1  22      557.34      554.17     16.57 o 
   1   1  22      349.84      378.48     11.82 o 
   2   1  22        6.48        7.75      3.16 o 
   3   1  22       53.24       54.74      4.69 o 
   4   1  22       28.12       26.69      4.48 o 
   5   1  22        0.78        0.21      3.44 o 
   6   1  22       17.02        3.39      5.59 o 
   7   1  22        8.13        5.98      7.26 o 
   8   1  22        8.81       16.93      8.63 o 
   9   1  22       20.51       26.62     17.28 o 
 -15   2  22       23.57       13.55      7.88 o 
 -14   2  22       12.86       13.62      5.28 o 
 -13   2  22       40.34       33.68      4.95 o 
 -12   2  22        0.04        0.95      3.80 o 
 -11   2  22       12.18       13.67      4.43 o 
 -10   2  22        0.86       -2.49      4.13 o 
  -9   2  22       18.91       11.65      4.32 o 
  -8   2  22      300.93      309.15     12.52 o 
  -7   2  22      149.10      171.99      8.60 o 
  -6   2  22       70.68       95.39      6.82 o 
  -5   2  22        0.01        3.22      3.38 o 
  -4   2  22       22.36       17.08      4.60 o 
  -3   2  22     1607.78     1585.03     54.20 o 
  -2   2  22       12.80       13.48      4.06 o 
  -1   2  22     1094.79     1127.89     34.84 o 
   0   2  22      269.55      293.02     13.14 o 
   1   2  22      261.25      274.58     13.43 o 
   2   2  22       88.31       95.77      7.21 o 
   3   2  22       22.98       18.00      5.29 o 
   4   2  22        1.04       -0.55      4.98 o 
   5   2  22        1.25        7.25      5.26 o 
   6   2  22      132.09      159.36     14.72 o 
   7   2  22        9.82        4.06      8.00 o 
   8   2  22        5.31       -9.04     10.63 o 
   9   2  22      101.93       93.36     19.64 o 
 -15   3  22       30.84       17.81      9.99 o 
 -14   3  22        5.04       -4.18      8.54 o 
 -13   3  22       63.21       76.37      9.19 o 
 -12   3  22       35.79       28.34      6.50 o 
 -11   3  22        0.41       -2.63      4.66 o 
 -10   3  22        3.70        5.92      3.69 o 
  -9   3  22       15.38        4.37      4.46 o 
  -8   3  22        2.52       -3.33      3.33 o 
  -7   3  22       98.20       80.95      6.06 o 
  -6   3  22        3.90        5.68      4.57 o 
  -5   3  22      279.01      287.85     14.43 o 
  -4   3  22      132.64      130.60      9.37 o 
  -3   3  22      266.82      268.21     15.75 o 
  -2   3  22       45.94       42.54      7.62 o 
  -1   3  22       74.49       60.81      9.99 o 
   0   3  22       82.24       74.55      7.37 o 
   1   3  22      603.07      604.23     22.86 o 
   2   3  22       29.07       26.25      4.80 o 
   3   3  22        0.64       -0.17      4.00 o 
   4   3  22        5.63        3.97      4.25 o 
   5   3  22       17.48       11.64      6.64 o 
   6   3  22        0.12       -2.60      6.89 o 
   7   3  22       88.42       93.71     13.03 o 
   8   3  22       14.57       18.30     11.23 o 
   9   3  22       18.90        5.61     19.15 o 
 -14   4  22        1.98       -5.75      8.30 o 
 -13   4  22       26.85       16.80     15.97 o 
 -12   4  22       68.62       68.32     22.05 o 
 -11   4  22        0.01       -0.52      5.98 o 
 -10   4  22       13.32       -5.68      5.68 o 
  -9   4  22      277.89      282.03     20.97 o 
  -8   4  22       67.63       68.79      9.16 o 
  -7   4  22       76.36       80.09      9.66 o 
  -6   4  22       72.88       74.42     13.53 o 
  -5   4  22       18.04       15.00      7.01 o 
  -4   4  22       80.52       73.78      6.89 o 
  -3   4  22      534.40      566.72     23.98 o 
  -2   4  22        2.81        0.81      6.60 o 
  -1   4  22      161.36      182.73     16.97 o 
   0   4  22       19.20       23.45      5.62 o 
   1   4  22        3.28       -0.71      3.90 o 
   2   4  22      130.01      135.71      8.51 o 
   3   4  22      122.74      124.67      8.27 o 
   4   4  22       13.19        5.47      4.96 o 
   5   4  22        0.05       -5.08      5.84 o 
   6   4  22        3.40        0.10      6.39 o 
   7   4  22        0.10       -3.91      6.94 o 
   8   4  22       38.85       37.15     13.69 o 
 -13   5  22        8.55        3.04     20.55 o 
 -12   5  22        7.92       -8.79     13.23 o 
 -11   5  22       17.58       19.93     13.40 o 
 -10   5  22       31.89       33.00     11.49 o 
  -9   5  22        1.26       -1.75      6.07 o 
  -8   5  22       11.01       -5.81      5.81 o 
  -7   5  22       61.56       61.20      9.34 o 
  -6   5  22       75.11       89.12     10.82 o 
  -5   5  22        5.15        2.81      6.67 o 
  -4   5  22      460.37      481.86     26.41 o 
  -3   5  22      608.81      712.13     53.54 o 
  -2   5  22       79.09      101.09     16.33 o 
  -1   5  22        8.81       11.22      8.23 o 
   0   5  22      108.23      100.28     14.81 o 
   1   5  22        9.52        9.90      8.93 o 
   2   5  22       11.45       14.81      4.93 o 
   3   5  22       26.31       26.17      5.59 o 
   4   5  22       11.90        7.44     12.34 o 
   5   5  22        4.73       -4.96      5.69 o 
   6   5  22        0.00        2.62      6.08 o 
 -11   6  22       15.47       16.99     20.55 o 
 -10   6  22       18.34       15.58     17.36 o 
  -9   6  22        8.61       22.28     10.84 o 
  -8   6  22       11.07       15.43     10.02 o 
  -7   6  22       71.81       89.37     15.56 o 
  -6   6  22       84.26      104.25     15.67 o 
  -5   6  22      304.89      344.87     27.26 o 
  -4   6  22      171.92      194.14     16.06 o 
  -3   6  22        1.05        5.01     12.88 o 
  -2   6  22       13.99       -0.81     13.21 o 
  -1   6  22       25.51       22.73      9.69 o 
   0   6  22       97.67      113.74     13.92 o 
   1   6  22       69.52       70.08     12.27 o 
   2   6  22      268.47      272.00     21.31 o 
   3   6  22        2.89      -12.54     12.54 o 
   4   6  22        0.10        6.58      8.86 o 
   5   6  22        5.77       21.02     18.22 o 
  -8   7  22        3.80       -7.14      9.13 o 
  -7   7  22       13.53       12.27     10.41 o 
  -6   7  22        0.53        0.92      9.96 o 
  -5   7  22       97.11       89.01     15.40 o 
  -4   7  22       23.66       19.80     11.17 o 
  -3   7  22       34.43       44.46     12.70 o 
  -2   7  22       11.80       10.98     10.44 o 
  -1   7  22       13.55       24.44     11.43 o 
   0   7  22       10.60       21.95     11.19 o 
   1   7  22       23.29       20.11     10.88 o 
   2   7  22       45.66       39.81     15.30 o 
 -15   0  23       56.75       42.80     12.44 o 
 -13   0  23       24.76       18.83      9.72 o 
 -11   0  23        4.93       13.64      6.73 o 
  -9   0  23       22.85       12.30      6.38 o 
  -7   0  23      318.05      276.49     14.64 o 
  -5   0  23       21.09       32.31      5.33 o 
  -3   0  23      112.63      105.12     10.86 o 
  -1   0  23      146.90      149.65     10.15 o 
   1   0  23      137.08      142.92      9.43 o 
   3   0  23        1.46        1.69      4.35 o 
   5   0  23      195.85      227.59     15.08 o 
   7   0  23        0.25       -1.87      7.17 o 
   9   0  23        8.01        7.01     13.55 o 
 -15   1  23       46.55       44.40      8.07 o 
 -14   1  23       22.93        8.43      7.56 o 
 -13   1  23        0.25       -2.41      4.84 o 
 -12   1  23        9.50        1.58      4.59 o 
 -11   1  23       96.30       89.50      7.43 o 
 -10   1  23       10.48        1.89      5.82 o 
  -9   1  23       17.29        6.70      4.27 o 
  -8   1  23      322.49      289.26     12.32 o 
  -7   1  23        1.23       -3.28      3.28 o 
  -6   1  23        1.92        6.13      3.35 o 
  -5   1  23        4.24        0.03      3.02 o 
  -4   1  23       46.68       45.42      4.19 o 
  -3   1  23      373.53      367.07     12.63 o 
  -2   1  23      109.64       98.48      5.74 o 
  -1   1  23       39.26       31.09      3.95 o 
   0   1  23        0.08        3.39      3.24 o 
   1   1  23       83.08       91.19      5.62 o 
   2   1  23      304.56      273.06     10.24 o 
   3   1  23      140.38      131.99      7.48 o 
   4   1  23      127.32      128.57      7.82 o 
   5   1  23       47.37       52.16      6.96 o 
   6   1  23        0.34        1.88      5.39 o 
   7   1  23       17.82        9.39     19.59 o 
   8   1  23        0.60        2.34     14.95 o 
   9   1  23       23.97        6.07     14.95 o 
 -15   2  23        0.21       -1.67      8.13 o 
 -14   2  23       52.41       52.75      7.83 o 
 -13   2  23        0.34       -3.99      4.64 o 
 -12   2  23       30.89       20.48      5.10 o 
 -11   2  23        2.41       -3.80      3.80 o 
 -10   2  23        0.08       -3.71      3.71 o 
  -9   2  23        3.61       -3.69      3.69 o 
  -8   2  23       76.58       80.19      6.18 o 
  -7   2  23      115.68      117.74      7.77 o 
  -6   2  23      191.07      183.62     11.81 o 
  -5   2  23       41.40       48.00      5.53 o 
  -4   2  23      317.58      313.23     13.65 o 
  -3   2  23      102.30      108.75      6.79 o 
  -2   2  23       24.85       23.42      4.38 o 
  -1   2  23       91.37       96.09      7.45 o 
   0   2  23      100.76      126.55     10.27 o 
   1   2  23       12.05        7.01      4.44 o 
   2   2  23       26.41       19.28      4.82 o 
   3   2  23       42.70       57.50      6.33 o 
   4   2  23       15.37        3.58      4.45 o 
   5   2  23        0.00       -4.30      4.30 o 
   6   2  23       34.61       35.29      6.99 o 
   7   2  23       23.62       12.32     10.58 o 
   8   2  23        4.55      -11.55     18.68 o 
 -14   3  23       85.27       81.39     12.58 o 
 -13   3  23       25.05       11.19      6.70 o 
 -12   3  23       13.81       -4.44      5.16 o 
 -11   3  23       27.96       20.90      6.19 o 
 -10   3  23        7.16        5.80      3.95 o 
  -9   3  23        1.85       -1.85      4.46 o 
  -8   3  23       14.34       15.34      4.52 o 
  -7   3  23        6.32        3.14      3.98 o 
  -6   3  23      284.44      289.04     14.78 o 
  -5   3  23      128.75      128.03     12.75 o 
  -4   3  23       35.10       41.14      6.24 o 
  -3   3  23       91.43       84.65     10.94 o 
  -2   3  23       92.86       99.41      8.51 o 
  -1   3  23        2.02       -3.72      3.72 o 
   0   3  23      127.21      137.77      8.61 o 
   1   3  23       16.18       24.66      5.12 o 
   2   3  23      189.94      188.86     10.43 o 
   3   3  23        3.01        2.66      5.08 o 
   4   3  23       30.66       27.15      5.44 o 
   5   3  23        1.31        9.12      6.82 o 
   6   3  23      206.91      225.81     22.32 o 
   7   3  23       28.27       31.87      9.23 o 
   8   3  23        4.77       -0.83     16.05 o 
 -13   4  23        7.13       17.56     10.30 o 
 -12   4  23        0.62       -5.76      6.60 o 
 -11   4  23       56.83       57.15      9.08 o 
 -10   4  23        0.00        4.11      6.34 o 
  -9   4  23       36.81       26.32      7.58 o 
  -8   4  23        7.70        6.42      6.27 o 
  -7   4  23       13.79        7.59      6.65 o 
  -6   4  23      178.80      178.33     16.38 o 
  -5   4  23      104.64      104.29     11.42 o 
  -4   4  23      272.70      277.94     17.85 o 
  -3   4  23        8.49       11.34      5.05 o 
  -2   4  23        0.98        2.64      4.57 o 
  -1   4  23        0.00       -0.27      4.65 o 
   0   4  23        0.04        0.37      4.72 o 
   1   4  23      209.18      218.49     14.17 o 
   2   4  23       24.48       28.89      5.05 o 
   3   4  23      194.96      191.03     11.66 o 
   4   4  23       23.67       13.80     13.96 o 
   5   4  23        2.11       -1.09      6.07 o 
   6   4  23        1.12       -6.30      6.30 o 
   7   4  23        7.05        1.43      7.41 o 
 -12   5  23       25.53       12.72     22.65 o 
 -11   5  23        1.56        4.92      9.80 o 
 -10   5  23       54.45       73.67     13.15 o 
  -9   5  23       34.97       25.90     11.24 o 
  -8   5  23       64.55       77.00     10.32 o 
  -7   5  23      121.63      136.11     12.85 o 
  -6   5  23       14.26       13.56     11.39 o 
  -5   5  23       19.32        1.22      7.20 o 
  -4   5  23       32.98       30.41      9.22 o 
  -3   5  23       38.32       27.91      8.81 o 
  -2   5  23       28.17       26.51      8.96 o 
  -1   5  23       63.00       72.08     11.45 o 
   0   5  23      102.15      116.66     13.65 o 
   1   5  23       65.52       74.08     11.64 o 
   2   5  23      167.49      185.66     11.31 o 
   3   5  23        4.43        0.42      4.79 o 
   4   5  23       61.31       67.61      9.88 o 
   5   5  23       17.52       14.54      6.51 o 
   6   5  23        3.62       -4.20     16.35 o 
 -10   6  23       51.89       49.94     12.69 o 
  -9   6  23        5.87       -6.26      8.62 o 
  -8   6  23       11.22       11.07     10.35 o 
  -7   6  23       68.13       88.42     14.66 o 
  -6   6  23        0.10        6.41      9.23 o 
  -5   6  23        0.00        6.16      9.10 o 
  -4   6  23       68.50       73.25     19.25 o 
  -3   6  23       81.83      108.41     15.90 o 
  -2   6  23      206.81      253.50     22.42 o 
  -1   6  23        0.36       -3.87      8.41 o 
   0   6  23      119.59      139.57     17.15 o 
   1   6  23        0.33       -3.87      8.40 o 
   2   6  23       83.01       67.21     11.34 o 
   3   6  23        1.41       -5.45      8.13 o 
   4   6  23       11.54        9.81     17.75 o 
  -6   7  23       22.86       28.64     12.01 o 
  -5   7  23       13.49       19.57     11.66 o 
  -4   7  23      131.88      182.11     20.52 o 
  -3   7  23       18.41        7.93     10.63 o 
  -2   7  23       19.28       14.46     10.66 o 
  -1   7  23        0.48       -2.75      9.73 o 
   0   7  23        0.90        3.75      9.76 o 
 -14   0  24        4.05       -4.75      7.02 o 
 -12   0  24      128.70      175.11     17.48 o 
 -10   0  24      214.06      235.46     48.81 o 
  -8   0  24       61.17       50.83      8.44 o 
  -6   0  24      593.52      563.47     30.23 o 
  -4   0  24      132.29      120.01      8.99 o 
  -2   0  24      398.86      434.60     20.50 o 
   0   0  24        1.47       12.90      4.68 o 
   2   0  24      400.38      475.49     20.55 o 
   4   0  24      938.74     1032.18     39.33 o 
   6   0  24       11.30       53.97     10.62 o 
   8   0  24       13.19        1.87     13.55 o 
 -15   1  24       13.21       -3.67      9.17 o 
 -14   1  24        0.95       -3.49      5.89 o 
 -13   1  24       26.31       14.89      7.08 o 
 -12   1  24        1.76       -4.75      4.75 o 
 -11   1  24       19.48        0.26      4.72 o 
 -10   1  24       10.58        4.16      4.29 o 
  -9   1  24        0.52       -1.59      3.97 o 
  -8   1  24       40.16       26.90      5.03 o 
  -7   1  24       22.90        7.58      3.92 o 
  -6   1  24       25.34        9.77      4.20 o 
  -5   1  24       94.93       75.94      5.71 o 
  -4   1  24        5.78        0.76      3.51 o 
  -3   1  24      265.02      257.03     11.57 o 
  -2   1  24        2.46        1.46      3.05 o 
  -1   1  24       80.79       78.84      5.69 o 
   0   1  24      219.63      220.85      9.88 o 
   1   1  24       52.39       57.27      5.17 o 
   2   1  24       97.39       97.38      6.53 o 
   3   1  24       27.31       32.73      5.40 o 
   4   1  24        1.85        2.04      4.46 o 
   5   1  24      118.40      147.29      9.93 o 
   6   1  24      251.28      251.97     14.99 o 
   7   1  24        2.40        6.11     16.11 o 
   8   1  24       24.26        6.12     13.70 o 
 -14   2  24       26.17       24.99      6.66 o 
 -13   2  24        0.54        2.20      5.00 o 
 -12   2  24        0.01        2.99      6.80 o 
 -11   2  24        5.53       -2.42      4.57 o 
 -10   2  24       23.62       11.64      4.64 o 
  -9   2  24       60.61       66.73      6.46 o 
  -8   2  24        0.02       -3.97      3.97 o 
  -7   2  24      290.45      262.39     12.78 o 
  -6   2  24       35.59       32.62      5.54 o 
  -5   2  24       62.96       55.71      6.13 o 
  -4   2  24      134.76      132.60      7.48 o 
  -3   2  24      141.34      151.74      9.75 o 
  -2   2  24       99.44      102.48      7.22 o 
  -1   2  24       93.12      104.01      7.79 o 
   0   2  24      148.45      150.07      9.46 o 
   1   2  24      309.85      298.98     14.14 o 
   2   2  24        5.91        1.66      3.95 o 
   3   2  24        1.34       -3.96      3.96 o 
   4   2  24        3.41        1.25      4.51 o 
   5   2  24       60.67       75.99     11.66 o 
   6   2  24        2.76      -11.53     11.53 o 
   7   2  24        0.15       -6.40     11.97 o 
   8   2  24        0.00      -11.03     11.03 o 
 -14   3  24        2.14       -0.97     12.67 o 
 -13   3  24       52.19       41.75      8.68 o 
 -12   3  24        2.51       17.92      7.55 o 
 -11   3  24        2.44        3.74      5.57 o 
 -10   3  24       16.32        3.52      4.11 o 
  -9   3  24       16.65       28.72      5.18 o 
  -8   3  24        0.02       -3.79      4.07 o 
  -7   3  24      372.91      338.78     16.52 o 
  -6   3  24       56.27       58.44      6.93 o 
  -5   3  24       48.54       53.05     10.58 o 
  -4   3  24       22.28        8.03      5.74 o 
  -3   3  24       27.26       28.75      6.14 o 
  -2   3  24        0.09       -1.27      4.04 o 
  -1   3  24       12.23        8.68      4.57 o 
   0   3  24       27.07       27.34      5.21 o 
   1   3  24       59.45       63.48      9.43 o 
   2   3  24       24.22       26.67      6.12 o 
   3   3  24       30.93       44.10      5.98 o 
   4   3  24        9.99       -0.22      5.62 o 
   5   3  24      166.54      177.54     14.16 o 
   6   3  24        1.04        0.41      7.02 o 
   7   3  24       69.03       67.49     11.08 o 
 -13   4  24        0.40       -6.11      9.02 o 
 -12   4  24       11.89        8.87     10.32 o 
 -11   4  24       17.71       18.78      8.99 o 
 -10   4  24      110.02      102.55     11.07 o 
  -9   4  24        7.87        6.96      7.03 o 
  -8   4  24       62.71       61.99      9.61 o 
  -7   4  24        1.97       -6.25      6.25 o 
  -6   4  24        7.11       -3.58      6.49 o 
  -5   4  24       19.95       12.25      4.78 o 
  -4   4  24        0.00        4.09      4.83 o 
  -3   4  24        8.46        0.20      4.56 o 
  -2   4  24       22.42       22.98     11.90 o 
  -1   4  24       85.44       90.75      8.76 o 
   0   4  24        0.20        1.02      4.48 o 
   1   4  24      281.00      293.15     14.69 o 
   2   4  24       18.19       19.89      6.22 o 
   3   4  24        0.03        0.00      5.13 o 
   4   4  24       11.45       10.34      6.41 o 
   5   4  24       93.32       89.25     10.51 o 
   6   4  24        5.89       -5.83      6.62 o 
 -11   5  24        1.27       -8.97      9.27 o 
 -10   5  24        6.24        2.63      9.41 o 
  -9   5  24        0.54       -8.19      8.19 o 
  -8   5  24        4.66        3.50      8.75 o 
  -7   5  24        1.10        1.74      7.05 o 
  -6   5  24       51.16       38.95      9.59 o 
  -5   5  24       25.51       16.40      8.79 o 
  -4   5  24        8.14       10.94      8.33 o 
  -3   5  24       21.26        9.32      8.65 o 
  -2   5  24       67.37       73.15     11.50 o 
  -1   5  24       56.37       73.38     11.79 o 
   0   5  24       29.89       10.71     13.01 o 
   1   5  24        1.16       -8.56      8.56 o 
   2   5  24        6.59        3.29      4.99 o 
   3   5  24       11.85       12.64      6.09 o 
   4   5  24       44.41       40.22      7.48 o 
   5   5  24        1.67       -6.29      6.29 o 
  -9   6  24        0.13        5.66     10.01 o 
  -8   6  24        5.53        0.36      9.15 o 
  -7   6  24        1.19       -8.53      8.53 o 
  -6   6  24       12.34        2.05     10.14 o 
  -5   6  24        0.39        1.26      9.55 o 
  -4   6  24        6.89       -5.45      8.88 o 
  -3   6  24       22.90       35.09     11.80 o 
  -2   6  24        3.58       -4.25      8.81 o 
  -1   6  24       56.27       41.29     15.81 o 
   0   6  24        2.16       21.00     10.45 o 
   1   6  24        1.26        1.13      9.02 o 
   2   6  24        0.65        0.55      7.92 o 
 -13   0  25       24.18       17.21      8.48 o 
 -11   0  25       85.06       76.81     10.59 o 
  -9   0  25       26.65        2.39      6.25 o 
  -7   0  25       77.96       93.56     10.35 o 
  -5   0  25      114.47      113.99      9.91 o 
  -3   0  25       99.90      109.90      9.24 o 
  -1   0  25      267.60      274.78     15.11 o 
   1   0  25       58.47       60.28      7.00 o 
   3   0  25        5.18       -4.28      4.66 o 
   5   0  25      263.27      248.00     16.18 o 
   7   0  25       22.79      -24.76     24.76 o 
 -14   1  25       37.32       37.35      7.44 o 
 -13   1  25       25.39       17.42      6.59 o 
 -12   1  25        0.10       -2.16      4.86 o 
 -11   1  25       22.97       25.56      8.63 o 
 -10   1  25        3.64        3.94      4.79 o 
  -9   1  25        3.44       -4.12      4.12 o 
  -8   1  25       24.67       19.06      4.65 o 
  -7   1  25        3.75       -3.21      3.64 o 
  -6   1  25      149.60      132.48     10.13 o 
  -5   1  25       76.45       74.52      6.12 o 
  -4   1  25       29.35       36.90      4.85 o 
  -3   1  25       55.71       67.97      5.83 o 
  -2   1  25       30.51       41.98      5.58 o 
  -1   1  25       24.30       17.66      4.68 o 
   0   1  25       45.67       48.02      8.08 o 
   1   1  25        0.31       -3.36      3.83 o 
   2   1  25       16.98       14.79      4.77 o 
   3   1  25      296.55      303.14     14.27 o 
   4   1  25        7.30       -0.12      4.76 o 
   5   1  25       38.94       29.10      6.35 o 
   6   1  25       46.25       56.93     10.10 o 
   7   1  25       12.79      -33.91     34.33 o 
 -14   2  25      100.95      111.64     10.07 o 
 -13   2  25        4.26       -1.00      5.14 o 
 -12   2  25       75.74       63.34      7.48 o 
 -11   2  25        2.24        2.55      4.89 o 
 -10   2  25       90.85       86.81      8.31 o 
  -9   2  25        2.74        5.16      5.88 o 
  -8   2  25       26.58       22.80      5.56 o 
  -7   2  25        3.92       -3.66      4.42 o 
  -6   2  25       77.99       98.60      8.92 o 
  -5   2  25       98.68       84.70      6.73 o 
  -4   2  25       11.41       12.99      4.32 o 
  -3   2  25       29.38       24.44      5.42 o 
  -2   2  25        8.22        3.23      3.93 o 
  -1   2  25       24.67       30.53      5.51 o 
   0   2  25        4.38        3.43      5.18 o 
   1   2  25       21.71       30.84      5.32 o 
   2   2  25       41.50       63.81      6.64 o 
   3   2  25        1.88       -0.09      4.52 o 
   4   2  25        0.38       -2.42      4.67 o 
   5   2  25       51.29       44.26      9.30 o 
   6   2  25       38.34       42.67     12.05 o 
   7   2  25       11.77      -11.52     21.65 o 
 -13   3  25       20.75       15.40      9.68 o 
 -12   3  25       60.18       51.46      9.36 o 
 -11   3  25        1.11       -1.85      6.58 o 
 -10   3  25        3.59        0.75      4.26 o 
  -9   3  25       35.34       30.82      5.38 o 
  -8   3  25      218.43      244.49     12.17 o 
  -7   3  25      131.13       97.16      8.78 o 
  -6   3  25      322.38      349.83     17.49 o 
  -5   3  25        3.26       -4.57      4.57 o 
  -4   3  25        0.94       -4.12      4.76 o 
  -3   3  25        0.11       -3.32      4.87 o 
  -2   3  25        1.14        2.37      4.30 o 
  -1   3  25       67.09       84.85      7.51 o 
   0   3  25       49.04       58.81      6.68 o 
   1   3  25       39.34       51.65      7.55 o 
   2   3  25       19.93       13.73      4.98 o 
   3   3  25        0.68       -3.86      5.28 o 
   4   3  25      133.65      145.00     13.24 o 
   5   3  25       62.38       55.04      9.49 o 
   6   3  25       41.08       40.14     10.65 o 
 -12   4  25       34.32       35.54     11.66 o 
 -11   4  25        5.00        9.74      8.93 o 
 -10   4  25        1.44       -3.33      6.73 o 
  -9   4  25       11.09       -3.72      6.46 o 
  -8   4  25       64.67       43.68     11.53 o 
  -7   4  25       14.65        8.95      7.56 o 
  -6   4  25       57.90       26.20     10.32 o 
  -5   4  25       81.24       93.63     11.42 o 
  -4   4  25        1.16       -3.83      4.83 o 
  -3   4  25      281.10      324.09     16.80 o 
  -2   4  25        2.13       -2.68      6.43 o 
  -1   4  25       87.71       90.10      9.54 o 
   0   4  25        5.64       -3.35      5.04 o 
   1   4  25       30.20       34.84     10.26 o 
   2   4  25        3.33       -2.18      5.11 o 
   3   4  25       61.43       60.28     10.37 o 
   4   4  25       38.96       37.91      8.70 o 
   5   4  25       32.65       36.26     11.87 o 
 -11   5  25        1.13        1.53     10.00 o 
 -10   5  25        1.88        6.22      9.88 o 
  -9   5  25       29.44       44.42     12.55 o 
  -8   5  25       11.78       11.25     12.56 o 
  -7   5  25       19.30       18.63     12.01 o 
  -6   5  25       17.19       10.41      7.98 o 
  -5   5  25       88.01      103.72     12.92 o 
  -4   5  25        3.79       -9.62      9.62 o 
  -3   5  25       13.45        5.80      8.62 o 
  -2   5  25       53.29       53.58     11.31 o 
  -1   5  25        7.03        5.56      8.55 o 
   0   5  25        1.43       -7.37      7.71 o 
   1   5  25        3.97        3.92      8.61 o 
   2   5  25        6.49       -2.83      5.00 o 
   3   5  25       37.33       29.99      7.18 o 
   4   5  25       32.30       36.43     19.62 o 
  -8   6  25       13.67       17.11     11.40 o 
  -7   6  25        0.27       -6.30      9.40 o 
  -6   6  25        0.23      -11.59     11.87 o 
  -5   6  25       10.18        5.97     10.26 o 
  -4   6  25       14.85       23.39     11.29 o 
  -3   6  25       43.30       42.11     12.53 o 
  -2   6  25       17.16       21.53     10.82 o 
  -1   6  25        6.72       -0.07      9.14 o 
   0   6  25       88.95       68.78     13.75 o 
   1   6  25        1.70       -0.38      7.79 o 
 -14   0  26      146.95      194.25     16.74 o 
 -12   0  26       71.33       50.43     21.14 o 
 -10   0  26        0.05       -1.68      6.24 o 
  -8   0  26       21.59       11.30      6.70 o 
  -6   0  26        8.94        4.83     10.86 o 
  -4   0  26      133.03      148.39     10.53 o 
  -2   0  26      107.30      122.78      9.71 o 
   0   0  26       34.60       58.69      6.87 o 
   2   0  26      108.31       86.16      9.17 o 
   4   0  26      119.36      105.04     11.88 o 
   6   0  26        7.58      -21.95     21.95 o 
 -14   1  26      117.46      120.86     10.20 o 
 -13   1  26      132.76      180.68     12.95 o 
 -12   1  26       10.60        6.71      5.80 o 
 -11   1  26        0.01       -4.26      5.01 o 
 -10   1  26        3.62       -2.58      4.77 o 
  -9   1  26        0.05        1.34      4.69 o 
  -8   1  26       23.53       14.69      5.04 o 
  -7   1  26        3.81       -0.01      3.93 o 
  -6   1  26        0.23        0.21      3.83 o 
  -5   1  26        3.78       -1.36      3.58 o 
  -4   1  26       46.15       36.43      5.16 o 
  -3   1  26        0.44       -2.30      3.65 o 
  -2   1  26       12.16       14.88      4.38 o 
  -1   1  26       14.63       15.73      4.57 o 
   0   1  26        2.60        5.20      4.35 o 
   1   1  26       46.69       52.15      5.95 o 
   2   1  26        3.39       -0.43      4.31 o 
   3   1  26        9.12       11.44      5.05 o 
   4   1  26       86.84       88.07      8.32 o 
   5   1  26        1.15       -5.61      5.61 o 
   6   1  26       28.62       20.46     10.56 o 
 -13   2  26        1.43       -3.81      5.37 o 
 -12   2  26       28.00       28.22     10.40 o 
 -11   2  26       18.74       19.67      6.91 o 
 -10   2  26        2.22       -0.45      5.23 o 
  -9   2  26      114.86      118.85      9.37 o 
  -8   2  26       34.35       26.22      7.00 o 
  -7   2  26      417.76      460.05     20.59 o 
  -6   2  26        4.93       14.93      4.58 o 
  -5   2  26       82.03       85.49      7.17 o 
  -4   2  26        5.29        4.72      4.07 o 
  -3   2  26       26.17       25.48      4.92 o 
  -2   2  26        0.00       -0.94      4.16 o 
  -1   2  26        0.01       -1.17      4.02 o 
   0   2  26       92.82       92.86      7.91 o 
   1   2  26        3.82       15.70      5.02 o 
   2   2  26        0.43       -2.94      4.11 o 
   3   2  26        1.31       -4.63      4.63 o 
   4   2  26        1.36       -2.29      5.80 o 
   5   2  26       15.22       29.25      8.95 o 
   6   2  26        0.11        4.28      8.22 o 
 -13   3  26       62.63       54.98     12.02 o 
 -12   3  26       11.99       10.97     11.26 o 
 -11   3  26       12.86       19.11      7.84 o 
 -10   3  26        0.08       -4.60      4.60 o 
  -9   3  26       36.54       35.66      7.69 o 
  -8   3  26      133.60      148.66      9.42 o 
  -7   3  26       79.89       80.17      8.20 o 
  -6   3  26       27.71       20.44      6.34 o 
  -5   3  26       19.35       12.94      7.96 o 
  -4   3  26       16.62       22.23      6.34 o 
  -3   3  26       28.63       29.71      5.84 o 
  -2   3  26       27.00       23.82      5.42 o 
  -1   3  26       58.29       63.88      7.00 o 
   0   3  26       33.51       38.96      6.08 o 
   1   3  26        6.54       -0.33      4.32 o 
   2   3  26        2.48        5.17      5.65 o 
   3   3  26        0.00       -5.43      5.43 o 
   4   3  26       56.99       75.83     10.48 o 
   5   3  26        0.04       -5.02      7.16 o 
 -11   4  26        0.04       -8.58      8.58 o 
 -10   4  26       20.15       25.49      8.42 o 
  -9   4  26      100.95      104.39     19.89 o 
  -8   4  26        0.22       -6.74      6.74 o 
  -7   4  26      195.59      200.51     29.70 o 
  -6   4  26        4.33       -5.01      6.87 o 
  -5   4  26        0.44       -4.61      5.27 o 
  -4   4  26       27.68       26.90      6.38 o 
  -3   4  26       28.56       26.69      6.92 o 
  -2   4  26        2.76        6.32      5.70 o 
  -1   4  26        2.24       -5.26      5.26 o 
   0   4  26        7.06        2.10      5.87 o 
   1   4  26       39.70       53.15      7.74 o 
   2   4  26       20.56       30.65      9.44 o 
   3   4  26       40.00       46.18      7.74 o 
   4   4  26       10.21       14.66      7.36 o 
 -10   5  26        0.66       -1.78     10.26 o 
  -9   5  26       34.93       62.42     20.00 o 
  -8   5  26       14.73        9.81     10.01 o 
  -7   5  26        3.54       14.42     10.80 o 
  -6   5  26       22.15       27.42     11.70 o 
  -5   5  26       85.22      105.90     13.17 o 
  -4   5  26        8.32       -3.65      8.08 o 
  -3   5  26        4.39       -3.45      8.15 o 
  -2   5  26       21.23       -1.90      8.56 o 
  -1   5  26        6.58        5.35      9.39 o 
   0   5  26       27.84       25.90     11.05 o 
   1   5  26       36.64       35.90      9.92 o 
   2   5  26        4.06        3.07      5.30 o 
  -6   6  26        4.86        4.81     10.50 o 
  -5   6  26       36.68       23.83     12.04 o 
  -4   6  26       45.05       45.79     12.95 o 
  -3   6  26       23.09       23.80     12.20 o 
  -2   6  26        5.67       24.72     11.50 o 
  -1   6  26        0.99       -7.94      8.61 o 
 -13   0  27      162.70      166.87     46.27 o 
 -11   0  27       41.59       66.82     10.57 o 
  -9   0  27        0.82        1.09      6.51 o 
  -7   0  27       29.39       49.66      8.79 o 
  -5   0  27        7.59       -6.89      8.72 o 
  -3   0  27       95.56      120.60      9.72 o 
  -1   0  27        3.73        3.25      5.63 o 
   1   0  27      129.36      152.98     13.26 o 
   3   0  27      161.00      183.79     19.98 o 
   5   0  27       84.98      108.50     27.56 o 
 -13   1  27        4.29       -6.66      6.66 o 
 -12   1  27       34.98       49.27      9.55 o 
 -11   1  27        1.90       -0.72      5.19 o 
 -10   1  27       51.30       31.41      6.95 o 
  -9   1  27       42.89       33.29      6.30 o 
  -8   1  27        1.04       -1.29      4.48 o 
  -7   1  27       39.87       34.36      6.21 o 
  -6   1  27       12.21        7.29      4.21 o 
  -5   1  27       61.82       58.17      6.01 o 
  -4   1  27      124.13      116.03      7.69 o 
  -3   1  27        9.92       17.64      4.67 o 
  -2   1  27       86.64      104.53      7.64 o 
  -1   1  27        0.32       -1.11      4.13 o 
   0   1  27        7.49       -1.82      4.13 o 
   1   1  27        8.00        3.69      4.40 o 
   2   1  27        0.05       -0.83      4.34 o 
   3   1  27      210.80      245.63     12.96 o 
   4   1  27      108.81      127.28      9.64 o 
   5   1  27       14.53       13.66      8.48 o 
   6   1  27        0.46       -3.23      9.85 o 
 -13   2  27      171.96      209.50     15.53 o 
 -12   2  27        2.53       -5.36      5.36 o 
 -11   2  27       17.39        8.29      5.82 o 
 -10   2  27       17.21       22.12      6.39 o 
  -9   2  27       49.58       53.71      8.55 o 
  -8   2  27       22.45       18.58      5.70 o 
  -7   2  27        3.91       -2.60      4.28 o 
  -6   2  27       53.47       42.72      5.73 o 
  -5   2  27        0.87       -1.66      4.11 o 
  -4   2  27       23.09        7.87      4.55 o 
  -3   2  27        4.21       -3.76      3.76 o 
  -2   2  27       94.79       98.41      8.39 o 
  -1   2  27        3.27        3.18      4.56 o 
   0   2  27        7.35        3.30      4.76 o 
   1   2  27       31.12       29.89      5.69 o 
   2   2  27       46.60       66.46      7.82 o 
   3   2  27       28.14       24.38      7.03 o 
   4   2  27      266.97      318.56     18.03 o 
   5   2  27        0.04        1.04      8.02 o 
 -12   3  27       78.32      111.26     12.28 o 
 -11   3  27        0.04       -5.35      6.87 o 
 -10   3  27       46.08       34.04      6.47 o 
  -9   3  27       19.49       26.63      6.39 o 
  -8   3  27      163.77      168.70     19.24 o 
  -7   3  27       17.10       17.25      6.53 o 
  -6   3  27        0.00       -5.08      5.08 o 
  -5   3  27        0.61       -5.19      5.28 o 
  -4   3  27        0.00        0.28      4.51 o 
  -3   3  27        9.71       10.44      5.05 o 
  -2   3  27        3.28        6.02      4.90 o 
  -1   3  27      120.77      127.71      9.49 o 
   0   3  27        2.57        2.18      7.15 o 
   1   3  27       12.86        8.32      6.73 o 
   2   3  27        1.09       -5.40      5.40 o 
   3   3  27        3.96        5.01      6.20 o 
   4   3  27        2.13       -6.80      6.80 o 
 -11   4  27        6.15        7.69     10.36 o 
 -10   4  27       13.17       16.32     10.86 o 
  -9   4  27       70.00       91.91     11.95 o 
  -8   4  27       82.84      101.99     14.83 o 
  -7   4  27       22.70       12.00      9.21 o 
  -6   4  27       33.88       24.02      9.28 o 
  -5   4  27        5.00        6.15      5.88 o 
  -4   4  27        2.86        0.36      5.36 o 
  -3   4  27       14.70        9.23      6.02 o 
  -2   4  27        0.30       -4.48      5.34 o 
  -1   4  27       10.74       18.14      6.44 o 
   0   4  27       10.67        8.49      6.36 o 
   1   4  27        0.00       -1.50      5.42 o 
   2   4  27       15.64       13.65      6.37 o 
   3   4  27        2.06        9.66      9.08 o 
  -8   5  27        3.74        3.19      9.76 o 
  -7   5  27        3.12        7.11      9.78 o 
  -6   5  27        7.94       -0.47      9.17 o 
  -5   5  27       38.98       48.26     12.38 o 
  -4   5  27       10.42        9.82      9.08 o 
  -3   5  27       34.26       20.00     10.72 o 
  -2   5  27        7.00        9.34      9.51 o 
  -1   5  27        0.93        3.35      9.30 o 
   0   5  27        2.09        2.34      9.34 o 
   1   5  27        0.14        1.12      8.28 o 
 -12   0  28        7.07        4.38      7.92 o 
 -10   0  28       87.58      101.07     12.02 o 
  -8   0  28        9.15       -0.41      6.35 o 
  -6   0  28       12.30        2.86      7.07 o 
  -4   0  28      169.81      194.55     18.07 o 
  -2   0  28        0.49       -6.25      6.25 o 
   0   0  28       74.43       82.29     14.48 o 
   2   0  28      349.88      434.96     32.79 o 
   4   0  28      326.79      370.25     31.15 o 
 -12   1  28       17.14       11.03      6.51 o 
 -11   1  28       47.14       43.97      7.21 o 
 -10   1  28        0.34        6.73      5.59 o 
  -9   1  28        2.31        2.04      4.98 o 
  -8   1  28       52.54       71.16      8.72 o 
  -7   1  28       27.14       27.52      6.05 o 
  -6   1  28       61.29       61.57      6.75 o 
  -5   1  28       28.79       22.18      5.00 o 
  -4   1  28       37.69       36.08      5.40 o 
  -3   1  28        2.71        1.56      4.17 o 
  -2   1  28        0.21        1.15      4.21 o 
  -1   1  28       26.65       17.12      6.65 o 
   0   1  28        2.24       -4.02      4.02 o 
   1   1  28      314.65      318.59     17.52 o 
   2   1  28      180.87      180.94     10.48 o 
   3   1  28        1.33       -3.19      5.94 o 
   4   1  28        0.29        5.53      6.55 o 
   5   1  28       48.62       51.11     14.56 o 
 -12   2  28       99.26      131.15     10.55 o 
 -11   2  28        0.53       12.48      5.91 o 
 -10   2  28        2.90        0.72      5.58 o 
  -9   2  28       18.69       20.63      6.28 o 
  -8   2  28        4.36       -2.86      4.51 o 
  -7   2  28        5.70        7.44      4.77 o 
  -6   2  28       20.37       19.07      5.02 o 
  -5   2  28       50.83       41.94      5.84 o 
  -4   2  28       26.24       22.38      4.98 o 
  -3   2  28       80.12       86.50      7.88 o 
  -2   2  28        4.78        2.26      4.69 o 
  -1   2  28       16.01       11.14      5.25 o 
   0   2  28       13.07       13.56      5.89 o 
   1   2  28        3.28        1.51      5.81 o 
   2   2  28        3.46        6.64      6.21 o 
   3   2  28       16.74       18.45      7.05 o 
   4   2  28       43.88       41.64      9.46 o 
 -11   3  28       31.64       67.98     10.72 o 
 -10   3  28        0.12       -6.87      6.87 o 
  -9   3  28      165.54      177.00     12.98 o 
  -8   3  28       16.70       26.88      7.20 o 
  -7   3  28        0.11        0.35      6.13 o 
  -6   3  28        0.12       -2.80      5.95 o 
  -5   3  28       37.30       29.03      6.08 o 
  -4   3  28        0.69       -4.70      4.81 o 
  -3   3  28        8.13       -2.00      4.75 o 
  -2   3  28        7.14       -1.21      5.66 o 
  -1   3  28        5.99        4.41      6.15 o 
   0   3  28        0.10        5.28      6.33 o 
   1   3  28        4.55       -2.54      5.64 o 
   2   3  28       52.63       46.86      8.22 o 
   3   3  28        2.85        0.73      6.14 o 
  -9   4  28       21.38       11.20     10.24 o 
  -8   4  28        1.69       -0.62      9.63 o 
  -7   4  28       37.36       27.56     10.83 o 
  -6   4  28       66.22       65.45     13.16 o 
  -5   4  28       74.65       72.91      8.87 o 
  -4   4  28        0.44       -5.45      5.45 o 
  -3   4  28       13.20       10.17      6.47 o 
  -2   4  28        0.11       -7.15      7.15 o 
  -1   4  28       14.54       18.22      6.56 o 
   0   4  28       81.11       85.29      9.85 o 
   1   4  28       73.75       90.63     15.27 o 
   2   4  28        3.98        0.69      9.49 o 
  -6   5  28       14.70       26.72     11.75 o 
  -5   5  28       43.12       54.00     13.67 o 
  -4   5  28       17.56       28.48     11.78 o 
  -3   5  28        1.06       -8.09      8.09 o 
  -2   5  28        0.61       -8.43      8.74 o 
  -1   5  28        3.18       -0.40     12.38 o 
 -11   0  29        0.13       10.54      8.86 o 
  -9   0  29       60.83       48.61     12.14 o 
  -7   0  29      132.66      127.32     15.11 o 
  -5   0  29      112.72      107.25     13.83 o 
  -3   0  29       71.29       78.81     12.18 o 
  -1   0  29       52.19       72.12     28.26 o 
   1   0  29       29.43       16.11     10.57 o 
   3   0  29      109.89       65.02     15.36 o 
 -12   1  29       11.04        3.56      6.41 o 
 -11   1  29        0.86        5.40      5.85 o 
 -10   1  29        3.13       11.61      6.92 o 
  -9   1  29       20.68       15.54      6.00 o 
  -8   1  29       24.82       16.46      5.85 o 
  -7   1  29       46.42       34.35      6.56 o 
  -6   1  29       38.06       45.51      6.70 o 
  -5   1  29       15.37        7.84      5.25 o 
  -4   1  29        2.87        0.74      4.28 o 
  -3   1  29       15.25       10.13      4.91 o 
  -2   1  29        3.95        0.86      4.35 o 
  -1   1  29        2.28        6.70      4.66 o 
   0   1  29       78.66       83.69      7.31 o 
   1   1  29       33.06       39.73      6.11 o 
   2   1  29       49.91       39.74      6.86 o 
   3   1  29       12.31       20.51      9.06 o 
 -11   2  29        8.15       18.64      6.68 o 
 -10   2  29        9.90       -5.49      5.49 o 
  -9   2  29       21.80       21.74      6.37 o 
  -8   2  29       19.38        8.96      6.22 o 
  -7   2  29       15.13        9.68      4.93 o 
  -6   2  29        2.95        3.19      4.69 o 
  -5   2  29       10.38       11.94      4.92 o 
  -4   2  29        0.06        5.51      4.35 o 
  -3   2  29       39.96       42.93      6.78 o 
  -2   2  29        1.14        3.40      5.04 o 
  -1   2  29       45.71       58.52      7.44 o 
   0   2  29      116.08      115.66     10.30 o 
   1   2  29       42.43       44.10      7.79 o 
   2   2  29       53.11       72.17      9.15 o 
   3   2  29        6.97       12.57      6.95 o 
 -10   3  29       31.14       45.39      7.41 o 
  -9   3  29        6.84        8.83      6.15 o 
  -8   3  29        1.13        1.43      6.51 o 
  -7   3  29       91.16      117.46     11.47 o 
  -6   3  29       71.41       85.41     10.50 o 
  -5   3  29       43.32       55.17      8.61 o 
  -4   3  29        1.97       -5.64      6.07 o 
  -3   3  29        3.36        0.74      7.89 o 
  -2   3  29       63.18       53.80      8.76 o 
  -1   3  29        0.01       -1.36      5.98 o 
   0   3  29        7.54       -0.91      6.20 o 
   1   3  29      102.74      121.66     13.57 o 
   2   3  29       17.82       24.46      7.30 o 
  -8   4  29        6.33        3.04      9.69 o 
  -7   4  29        0.01       -3.03     11.73 o 
  -6   4  29       29.53       21.14     12.52 o 
  -5   4  29       15.69        9.62      6.35 o 
  -4   4  29       22.12       10.41      6.76 o 
  -3   4  29       37.33       62.50      8.93 o 
  -2   4  29       64.00       86.13     10.20 o 
  -1   4  29       12.49       31.62      7.59 o 
   0   4  29      194.50      261.63     23.07 o 
 -10   0  30       24.25       30.76     10.43 o 
  -8   0  30        0.55        1.05      7.94 o 
  -6   0  30       27.78       18.74      9.12 o 
  -4   0  30       12.19       -3.27      7.60 o 
  -2   0  30       12.67       -4.04      7.58 o 
   0   0  30        7.80       -3.26      9.11 o 
   2   0  30      228.09      279.11     58.15 o 
 -11   1  30        9.38       17.37     12.21 o 
 -10   1  30        0.67       -3.80      5.86 o 
  -9   1  30       13.78       10.55      6.14 o 
  -8   1  30        9.21        1.22      5.50 o 
  -7   1  30       37.88       47.79      7.30 o 
  -6   1  30       24.39       32.29      6.50 o 
  -5   1  30       11.19       20.90      6.10 o 
  -4   1  30       50.32       33.45      6.57 o 
  -3   1  30        1.26       -4.78      4.78 o 
  -2   1  30       56.03       51.01      6.39 o 
  -1   1  30       96.06      103.30     12.38 o 
   0   1  30        7.80        5.99      5.64 o 
   1   1  30        1.29        3.57      7.60 o 
   2   1  30       53.60       38.69      8.98 o 
 -10   2  30       27.15       34.44      7.46 o 
  -9   2  30        0.43       -0.12      5.73 o 
  -8   2  30        0.02       -0.34      7.35 o 
  -7   2  30       19.24       14.89      6.25 o 
  -6   2  30       17.76        9.86      5.22 o 
  -5   2  30       53.83       60.62      7.30 o 
  -4   2  30       15.81       18.69      5.27 o 
  -3   2  30       12.56       19.82      6.10 o 
  -2   2  30        4.52        3.33      6.12 o 
  -1   2  30       54.17       49.87      8.73 o 
   0   2  30       25.08       17.02      6.81 o 
   1   2  30       34.84       32.56      7.91 o 
  -8   3  30       12.54       13.10      7.55 o 
  -7   3  30       33.01       17.72      7.45 o 
  -6   3  30       11.76        1.88      6.60 o 
  -5   3  30        8.00        4.67      6.83 o 
  -4   3  30       33.16       42.32      8.57 o 
  -3   3  30      103.08      103.65     11.05 o 
  -2   3  30       57.85       70.24      9.70 o 
  -1   3  30       12.15       12.59      7.09 o 
   0   3  30       65.37       92.32     10.01 o 
  -5   4  30       33.06       51.10     15.26 o 
  -4   4  30       32.23       29.71      9.51 o 
  -9   0  31       10.79        6.66      8.81 o 
  -7   0  31        9.67        6.14      8.42 o 
  -5   0  31        6.27       -0.32      7.85 o 
  -3   0  31       19.09       10.60     15.65 o 
  -1   0  31       17.30        8.19     20.09 o 
   1   0  31       91.22       67.46     14.16 o 
  -9   1  31        3.19        3.39      8.40 o 
  -8   1  31       25.86       19.30      6.57 o 
  -7   1  31       17.68        3.58      7.15 o 
  -6   1  31       40.13       35.26      7.54 o 
  -5   1  31        4.97        7.67      7.75 o 
  -4   1  31        7.25       -1.34      5.56 o 
  -3   1  31        0.31        0.75      5.89 o 
  -2   1  31       21.49       28.96      7.50 o 
  -1   1  31       28.00       31.94      7.72 o 
   0   1  31        0.62       -5.00      6.36 o 
  -8   2  31       45.79       35.35      7.40 o 
  -7   2  31        3.06        0.98      5.64 o 
  -6   2  31        0.03       -4.72      5.35 o 
  -5   2  31        0.13        0.75      6.10 o 
  -4   2  31      100.98      109.80      9.56 o 
  -3   2  31        1.02        1.67      6.56 o 
  -2   2  31       57.53       60.45      9.39 o 
  -1   2  31       10.81        4.98      6.69 o 
  -6   3  31        0.36       14.05      7.28 o 
  -5   3  31       28.33       13.31      7.36 o 
  -4   3  31        9.63       18.27      7.52 o 
  -3   3  31        0.24       -6.32      6.32 o 
  -6   0  32        0.23       -5.14      7.85 o 
  -4   0  32       62.99       82.65     13.65 o 
  -2   0  32        0.02        0.76     14.01 o 
  -7   1  32       10.49        0.77      6.23 o 
  -6   1  32        0.59       -4.35      6.05 o 
  -5   1  32       48.62       47.21      8.20 o 
  -4   1  32        0.38       -5.71      6.08 o 
  -3   1  32        1.30        1.38      6.14 o 
  -2   1  32       12.65       17.81      7.17 o 
                                                 
